# Supplementary material for: Seafood label quality and mislabelling rates hamper consumer choices for sustainability in Australia
Source: Sci Rep. 2023 Aug 3;13:10146. doi: 10.1038/s41598-023-37066-4 (PMC10400555; doi:10.1038/s41598-023-37066-4)
Supplement: Supplementary file 1 — Supplementary Information 1. [file 41598_2023_37066_MOESM1_ESM.xlsx]

## Sheet: Specificity LU
Supplementary Table S1. A compilation of binomial species names associated with each of the maximum level of detail available anywhere on the product's packaging in our study. Taxonomic granularity at which they specify is recorded under specificity. Binomial names were identified as associated with the label through a review of World Register of Marine Species, FishBase, the FAO ASFIS List of Sp…
Label	Binomial	Species	Genus	Family	Specificity	Seafood Group
alaskan pollock or nz hoki fillets	Gadus chalcogrammus	chalcogrammus	Gadus	Gadidae	Multiple Families	hoki
alaskan pollock or nz hoki fillets	Macruronus novaezelandiae	novaezelandiae	Macruronus	Merlucciidae	Multiple Families	hoki
albacore tuna	Thunnus alalunga	alalunga	Thunnus	Scombridae	Species Specific	tuna
angel fish	Apolemichthys guezei	guezei	Apolemichthys	Pomacanthidae	Multiple Families	shark/ray/skate
angel fish	Centropyge acanthops	acanthops	Centropyge	Pomacanthidae	Multiple Families	shark/ray/skate
angel fish	Centropyge joculator	joculator	Centropyge	Pomacanthidae	Multiple Families	shark/ray/skate
angel fish	Centropyge multispinis	multispinis	Centropyge	Pomacanthidae	Multiple Families	shark/ray/skate
angel fish	Centropyge venusta	venusta	Centropyge	Pomacanthidae	Multiple Families	shark/ray/skate
angel fish	Chaetodontoplus ballinae	ballinae	Chaetodontoplus	Pomacanthidae	Multiple Families	shark/ray/skate
angel fish	Genicanthus bellus	bellus	Genicanthus	Pomacanthidae	Multiple Families	shark/ray/skate
angel fish	Genicanthus spinus	spinus	Genicanthus	Pomacanthidae	Multiple Families	shark/ray/skate
angel fish	Holacanthus africanus	africanus	Holacanthus	Pomacanthidae	Multiple Families	shark/ray/skate
angel fish	Holacanthus ciliaris	ciliaris	Holacanthus	Pomacanthidae	Multiple Families	shark/ray/skate
angel fish	Holacanthus clarionensis	clarionensis	Holacanthus	Pomacanthidae	Multiple Families	shark/ray/skate
angel fish	Holacanthus tricolor	tricolor	Holacanthus	Pomacanthidae	Multiple Families	shark/ray/skate
angel fish	Pomacanthus annularis	annularis	Pomacanthus	Pomacanthidae	Multiple Families	shark/ray/skate
angel fish	Pomacanthus arcuatus	arcuatus	Pomacanthus	Pomacanthidae	Multiple Families	shark/ray/skate
angel fish	Pomacanthus asfur	asfur	Pomacanthus	Pomacanthidae	Multiple Families	shark/ray/skate
angel fish	Pomacanthus imperator	imperator	Pomacanthus	Pomacanthidae	Multiple Families	shark/ray/skate
angel fish	Pomacanthus maculosus	maculosus	Pomacanthus	Pomacanthidae	Multiple Families	shark/ray/skate
angel fish	Pomacanthus paru	paru	Pomacanthus	Pomacanthidae	Multiple Families	shark/ray/skate
angel fish	Pomacanthus semicirculatus	semicirculatus	Pomacanthus	Pomacanthidae	Multiple Families	shark/ray/skate
angel fish	Pygoplites diacanthus	diacanthus	Pygoplites	Pomacanthidae	Multiple Families	shark/ray/skate
angel fish	Squatina aculeata	aculeata	Squatina	Squatinidae	Multiple Families	shark/ray/skate
angel fish	Squatina africana	africana	Squatina	Squatinidae	Multiple Families	shark/ray/skate
angel fish	Squatina argentina	argentina	Squatina	Squatinidae	Multiple Families	shark/ray/skate
angel fish	Squatina armata	armata	Squatina	Squatinidae	Multiple Families	shark/ray/skate
angel fish	Squatina australis	australis	Squatina	Squatinidae	Multiple Families	shark/ray/skate
angel fish	Squatina californica	californica	Squatina	Squatinidae	Multiple Families	shark/ray/skate
angel fish	Squatina dumeril	dumeril	Squatina	Squatinidae	Multiple Families	shark/ray/skate
angel fish	Squatina formosa	formosa	Squatina	Squatinidae	Multiple Families	shark/ray/skate
angel fish	Squatina guggenheim	guggenheim	Squatina	Squatinidae	Multiple Families	shark/ray/skate
angel fish	Squatina japonica	japonica	Squatina	Squatinidae	Multiple Families	shark/ray/skate
angel fish	Squatina nebulosa	nebulosa	Squatina	Squatinidae	Multiple Families	shark/ray/skate
angel fish	Squatina occulta	occulta	Squatina	Squatinidae	Multiple Families	shark/ray/skate
angel fish	Squatina oculata	oculata	Squatina	Squatinidae	Multiple Families	shark/ray/skate
angel fish	Squatina squatina	squatina	Squatina	Squatinidae	Multiple Families	shark/ray/skate
angel fish	Squatina tergocellata	tergocellata	Squatina	Squatinidae	Multiple Families	shark/ray/skate
angel fish	Squatina tergocellatoides	tergocellatoides	Squatina	Squatinidae	Multiple Families	shark/ray/skate
angel fish	Centropyge multifasciata	multifasciata	Centropyge	Pomacanthidae	Multiple Families	shark/ray/skate
arrow squid	Nototodarus gouldi	gouldi	Nototodarus	Ommastrephidae	Genus specific	squid/calamar/cuttlefish
arrow squid	Nototodarus sloanii	sloanii	Nototodarus	Ommastrephidae	Genus specific	squid/calamar/cuttlefish
arrow squid, nototodarus sloanii	Nototodarus sloanii	sloanii	Nototodarus	Ommastrephidae	Species Specific	squid/calamar/cuttlefish
atlantic bluefin tuna	Thunnus thynnus	thynnus	Thunnus	Scombridae	Species Specific	tuna
australian banana prawn (penaeus merguiensis)	Penaeus merguiensis	merguiensis	Penaeus	Penaeidae	Species Specific	prawn
australian snapper	Apsilus dentatus	dentatus	Apsilus	Lutjanidae	Multiple Families	snapper
australian snapper	Apsilus fuscus	fuscus	Apsilus	Lutjanidae	Multiple Families	snapper
australian snapper	Argyrops bleekeri	bleekeri	Argyrops	Sparidae	Multiple Families	snapper
australian snapper	Centroberyx australis	australis	Centroberyx	Berycidae	Multiple Families	snapper
australian snapper	Etelis carbunculus	carbunculus	Etelis	Lutjanidae	Multiple Families	snapper
australian snapper	Etelis coruscans	coruscans	Etelis	Lutjanidae	Multiple Families	snapper
australian snapper	Etelis oculatus	oculatus	Etelis	Lutjanidae	Multiple Families	snapper
australian snapper	Etelis radiosus	radiosus	Etelis	Lutjanidae	Multiple Families	snapper
australian snapper	Hoplopagrus guentherii	guentherii	Hoplopagrus	Lutjanidae	Multiple Families	snapper
australian snapper	Lipocheilus carnolabrum	carnolabrum	Lipocheilus	Lutjanidae	Multiple Families	snapper
australian snapper	Lutjanus adetii	adetii	Lutjanus	Lutjanidae	Multiple Families	snapper
australian snapper	Lutjanus agennes	agennes	Lutjanus	Lutjanidae	Multiple Families	snapper
australian snapper	Lutjanus analis	analis	Lutjanus	Lutjanidae	Multiple Families	snapper
australian snapper	Lutjanus apodus	apodus	Lutjanus	Lutjanidae	Multiple Families	snapper
australian snapper	Lutjanus aratus	aratus	Lutjanus	Lutjanidae	Multiple Families	snapper
australian snapper	Lutjanus argentimaculatus	argentimaculatus	Lutjanus	Lutjanidae	Multiple Families	snapper
australian snapper	Lutjanus argentiventris	argentiventris	Lutjanus	Lutjanidae	Multiple Families	snapper
australian snapper	Lutjanus bengalensis	bengalensis	Lutjanus	Lutjanidae	Multiple Families	snapper
australian snapper	Lutjanus bohar	bohar	Lutjanus	Lutjanidae	Multiple Families	snapper
australian snapper	Lutjanus buccanella	buccanella	Lutjanus	Lutjanidae	Multiple Families	snapper
australian snapper	Lutjanus campechanus	campechanus	Lutjanus	Lutjanidae	Multiple Families	snapper
australian snapper	Lutjanus coeruleolineatus	coeruleolineatus	Lutjanus	Lutjanidae	Multiple Families	snapper
australian snapper	Lutjanus colorado	colorado	Lutjanus	Lutjanidae	Multiple Families	snapper
australian snapper	Lutjanus cyanopterus	cyanopterus	Lutjanus	Lutjanidae	Multiple Families	snapper
australian snapper	Lutjanus decussatus	decussatus	Lutjanus	Lutjanidae	Multiple Families	snapper
australian snapper	Lutjanus dentatus	dentatus	Lutjanus	Lutjanidae	Multiple Families	snapper
australian snapper	Lutjanus ehrenbergii	ehrenbergii	Lutjanus	Lutjanidae	Multiple Families	snapper
australian snapper	Lutjanus endecacanthus	endecacanthus	Lutjanus	Lutjanidae	Multiple Families	snapper
australian snapper	Lutjanus erythropterus	erythropterus	Lutjanus	Lutjanidae	Multiple Families	snapper
australian snapper	Lutjanus fulgens	fulgens	Lutjanus	Lutjanidae	Multiple Families	snapper
australian snapper	Lutjanus fulviflamma	fulviflamma	Lutjanus	Lutjanidae	Multiple Families	snapper
australian snapper	Lutjanus fulvus	fulvus	Lutjanus	Lutjanidae	Multiple Families	snapper
australian snapper	Lutjanus gibbus	gibbus	Lutjanus	Lutjanidae	Multiple Families	snapper
australian snapper	Lutjanus goreensis	goreensis	Lutjanus	Lutjanidae	Multiple Families	snapper
australian snapper	Lutjanus griseus	griseus	Lutjanus	Lutjanidae	Multiple Families	snapper
australian snapper	Lutjanus guilcheri	guilcheri	Lutjanus	Lutjanidae	Multiple Families	snapper
australian snapper	Lutjanus guttatus	guttatus	Lutjanus	Lutjanidae	Multiple Families	snapper
australian snapper	Lutjanus indicus	indicus	Lutjanus	Lutjanidae	Multiple Families	snapper
australian snapper	Lutjanus inermis	inermis	Lutjanus	Lutjanidae	Multiple Families	snapper
australian snapper	Lutjanus jocu	jocu	Lutjanus	Lutjanidae	Multiple Families	snapper
australian snapper	Lutjanus johnii	johnii	Lutjanus	Lutjanidae	Multiple Families	snapper
australian snapper	Lutjanus jordani	jordani	Lutjanus	Lutjanidae	Multiple Families	snapper
australian snapper	Lutjanus kasmira	kasmira	Lutjanus	Lutjanidae	Multiple Families	snapper
australian snapper	Lutjanus lemniscatus	lemniscatus	Lutjanus	Lutjanidae	Multiple Families	snapper
australian snapper	Lutjanus lunulatus	lunulatus	Lutjanus	Lutjanidae	Multiple Families	snapper
australian snapper	Lutjanus lutjanus	lutjanus	Lutjanus	Lutjanidae	Multiple Families	snapper
australian snapper	Lutjanus mahogoni	mahogoni	Lutjanus	Lutjanidae	Multiple Families	snapper
australian snapper	Lutjanus malabaricus	malabaricus	Lutjanus	Lutjanidae	Multiple Families	snapper
australian snapper	Lutjanus monostigma	monostigma	Lutjanus	Lutjanidae	Multiple Families	snapper
australian snapper	Lutjanus notatus	notatus	Lutjanus	Lutjanidae	Multiple Families	snapper
australian snapper	Lutjanus novemfasciatus	novemfasciatus	Lutjanus	Lutjanidae	Multiple Families	snapper
australian snapper	Lutjanus peru	peru	Lutjanus	Lutjanidae	Multiple Families	snapper
australian snapper	Lutjanus quinquelineatus	quinquelineatus	Lutjanus	Lutjanidae	Multiple Families	snapper
australian snapper	Lutjanus rivulatus	rivulatus	Lutjanus	Lutjanidae	Multiple Families	snapper
australian snapper	Lutjanus rufolineatus	rufolineatus	Lutjanus	Lutjanidae	Multiple Families	snapper
australian snapper	Lutjanus russellii	russellii	Lutjanus	Lutjanidae	Multiple Families	snapper
australian snapper	Lutjanus sanguineus	sanguineus	Lutjanus	Lutjanidae	Multiple Families	snapper
australian snapper	Lutjanus sebae	sebae	Lutjanus	Lutjanidae	Multiple Families	snapper
australian snapper	Lutjanus synagris	synagris	Lutjanus	Lutjanidae	Multiple Families	snapper
australian snapper	Lutjanus timoriensis	timoriensis	Lutjanus	Lutjanidae	Multiple Families	snapper
australian snapper	Lutjanus vitta	vitta	Lutjanus	Lutjanidae	Multiple Families	snapper
australian snapper	Lutjanus vivanus	vivanus	Lutjanus	Lutjanidae	Multiple Families	snapper
australian snapper	Macolor niger	niger	Macolor	Lutjanidae	Multiple Families	snapper
australian snapper	Ocyurus chrysurus	chrysurus	Ocyurus	Lutjanidae	Multiple Families	snapper
australian snapper	Paracaesio caerulea	caerulea	Paracaesio	Lutjanidae	Multiple Families	snapper
australian snapper	Paracaesio gonzalesi	gonzalesi	Paracaesio	Lutjanidae	Multiple Families	snapper
australian snapper	Paracaesio kusakarii	kusakarii	Paracaesio	Lutjanidae	Multiple Families	snapper
australian snapper	Paracaesio stonei	stonei	Paracaesio	Lutjanidae	Multiple Families	snapper
australian snapper	Paracaesio xanthura	xanthura	Paracaesio	Lutjanidae	Multiple Families	snapper
australian snapper	Parapristipomoides squamimaxillaris	squamimaxillaris	Parapristipomoides	Lutjanidae	Multiple Families	snapper
australian snapper	Pinjalo pinjalo	pinjalo	Pinjalo	Lutjanidae	Multiple Families	snapper
australian snapper	Pristipomoides aquilonaris	aquilonaris	Pristipomoides	Lutjanidae	Multiple Families	snapper
australian snapper	Pristipomoides argyrogrammicus	argyrogrammicus	Pristipomoides	Lutjanidae	Multiple Families	snapper
australian snapper	Pristipomoides auricilla	auricilla	Pristipomoides	Lutjanidae	Multiple Families	snapper
australian snapper	Pristipomoides filamentosus	filamentosus	Pristipomoides	Lutjanidae	Multiple Families	snapper
australian snapper	Pristipomoides flavipinnis	flavipinnis	Pristipomoides	Lutjanidae	Multiple Families	snapper
australian snapper	Pristipomoides macrophthalmus	macrophthalmus	Pristipomoides	Lutjanidae	Multiple Families	snapper
australian snapper	Pristipomoides multidens	multidens	Pristipomoides	Lutjanidae	Multiple Families	snapper
australian snapper	Pristipomoides sieboldii	sieboldii	Pristipomoides	Lutjanidae	Multiple Families	snapper
australian snapper	Pristipomoides typus	typus	Pristipomoides	Lutjanidae	Multiple Families	snapper
australian snapper	Pristipomoides zonatus	zonatus	Pristipomoides	Lutjanidae	Multiple Families	snapper
australian snapper	Randallichthys filamentosus	filamentosus	Randallichthys	Lutjanidae	Multiple Families	snapper
australian snapper	Rhomboplites aurorubens	aurorubens	Rhomboplites	Lutjanidae	Multiple Families	snapper
australian snapper	Symphorichthys spilurus	spilurus	Symphorichthys	Lutjanidae	Multiple Families	snapper
australian snapper	Symphorus nematophorus	nematophorus	Symphorus	Lutjanidae	Multiple Families	snapper
australian snapper	Centroberyx affinis	affinis	Centroberyx	Berycidae	Multiple Families	snapper
australian snapper	Centroberyx gerrardi	gerrardi	Centroberyx	Berycidae	Multiple Families	snapper
australian snapper	Chrysophrys auratus	auratus	Chrysophrys	Sparidae	Multiple Families	snapper
australian snapper	Lutjanus goldiei	goldiei	Lutjanus	Lutjanidae	Multiple Families	snapper
australian snapper	Lutjanus purpureus	purpureus	Lutjanus	Lutjanidae	Multiple Families	snapper
australian snapper	Lutjanus stellatus	stellatus	Lutjanus	Lutjanidae	Multiple Families	snapper
australian snapper (lutjanus spp)	Lutjanus adetii	adetii	Lutjanus	Lutjanidae	Genus specific	snapper
australian snapper (lutjanus spp)	Lutjanus agennes	agennes	Lutjanus	Lutjanidae	Genus specific	snapper
australian snapper (lutjanus spp)	Lutjanus analis	analis	Lutjanus	Lutjanidae	Genus specific	snapper
australian snapper (lutjanus spp)	Lutjanus apodus	apodus	Lutjanus	Lutjanidae	Genus specific	snapper
australian snapper (lutjanus spp)	Lutjanus aratus	aratus	Lutjanus	Lutjanidae	Genus specific	snapper
australian snapper (lutjanus spp)	Lutjanus argentimaculatus	argentimaculatus	Lutjanus	Lutjanidae	Genus specific	snapper
australian snapper (lutjanus spp)	Lutjanus argentiventris	argentiventris	Lutjanus	Lutjanidae	Genus specific	snapper
australian snapper (lutjanus spp)	Lutjanus bengalensis	bengalensis	Lutjanus	Lutjanidae	Genus specific	snapper
australian snapper (lutjanus spp)	Lutjanus bohar	bohar	Lutjanus	Lutjanidae	Genus specific	snapper
australian snapper (lutjanus spp)	Lutjanus buccanella	buccanella	Lutjanus	Lutjanidae	Genus specific	snapper
australian snapper (lutjanus spp)	Lutjanus campechanus	campechanus	Lutjanus	Lutjanidae	Genus specific	snapper
australian snapper (lutjanus spp)	Lutjanus coeruleolineatus	coeruleolineatus	Lutjanus	Lutjanidae	Genus specific	snapper
australian snapper (lutjanus spp)	Lutjanus colorado	colorado	Lutjanus	Lutjanidae	Genus specific	snapper
australian snapper (lutjanus spp)	Lutjanus cyanopterus	cyanopterus	Lutjanus	Lutjanidae	Genus specific	snapper
australian snapper (lutjanus spp)	Lutjanus decussatus	decussatus	Lutjanus	Lutjanidae	Genus specific	snapper
australian snapper (lutjanus spp)	Lutjanus dentatus	dentatus	Lutjanus	Lutjanidae	Genus specific	snapper
australian snapper (lutjanus spp)	Lutjanus ehrenbergii	ehrenbergii	Lutjanus	Lutjanidae	Genus specific	snapper
australian snapper (lutjanus spp)	Lutjanus endecacanthus	endecacanthus	Lutjanus	Lutjanidae	Genus specific	snapper
australian snapper (lutjanus spp)	Lutjanus erythropterus	erythropterus	Lutjanus	Lutjanidae	Genus specific	snapper
australian snapper (lutjanus spp)	Lutjanus fulgens	fulgens	Lutjanus	Lutjanidae	Genus specific	snapper
australian snapper (lutjanus spp)	Lutjanus fulviflamma	fulviflamma	Lutjanus	Lutjanidae	Genus specific	snapper
australian snapper (lutjanus spp)	Lutjanus fulvus	fulvus	Lutjanus	Lutjanidae	Genus specific	snapper
australian snapper (lutjanus spp)	Lutjanus gibbus	gibbus	Lutjanus	Lutjanidae	Genus specific	snapper
australian snapper (lutjanus spp)	Lutjanus goreensis	goreensis	Lutjanus	Lutjanidae	Genus specific	snapper
australian snapper (lutjanus spp)	Lutjanus griseus	griseus	Lutjanus	Lutjanidae	Genus specific	snapper
australian snapper (lutjanus spp)	Lutjanus guilcheri	guilcheri	Lutjanus	Lutjanidae	Genus specific	snapper
australian snapper (lutjanus spp)	Lutjanus guttatus	guttatus	Lutjanus	Lutjanidae	Genus specific	snapper
australian snapper (lutjanus spp)	Lutjanus indicus	indicus	Lutjanus	Lutjanidae	Genus specific	snapper
australian snapper (lutjanus spp)	Lutjanus inermis	inermis	Lutjanus	Lutjanidae	Genus specific	snapper
australian snapper (lutjanus spp)	Lutjanus jocu	jocu	Lutjanus	Lutjanidae	Genus specific	snapper
australian snapper (lutjanus spp)	Lutjanus johnii	johnii	Lutjanus	Lutjanidae	Genus specific	snapper
australian snapper (lutjanus spp)	Lutjanus jordani	jordani	Lutjanus	Lutjanidae	Genus specific	snapper
australian snapper (lutjanus spp)	Lutjanus kasmira	kasmira	Lutjanus	Lutjanidae	Genus specific	snapper
australian snapper (lutjanus spp)	Lutjanus lemniscatus	lemniscatus	Lutjanus	Lutjanidae	Genus specific	snapper
australian snapper (lutjanus spp)	Lutjanus lunulatus	lunulatus	Lutjanus	Lutjanidae	Genus specific	snapper
australian snapper (lutjanus spp)	Lutjanus lutjanus	lutjanus	Lutjanus	Lutjanidae	Genus specific	snapper
australian snapper (lutjanus spp)	Lutjanus mahogoni	mahogoni	Lutjanus	Lutjanidae	Genus specific	snapper
australian snapper (lutjanus spp)	Lutjanus malabaricus	malabaricus	Lutjanus	Lutjanidae	Genus specific	snapper
australian snapper (lutjanus spp)	Lutjanus monostigma	monostigma	Lutjanus	Lutjanidae	Genus specific	snapper
australian snapper (lutjanus spp)	Lutjanus notatus	notatus	Lutjanus	Lutjanidae	Genus specific	snapper
australian snapper (lutjanus spp)	Lutjanus novemfasciatus	novemfasciatus	Lutjanus	Lutjanidae	Genus specific	snapper
australian snapper (lutjanus spp)	Lutjanus peru	peru	Lutjanus	Lutjanidae	Genus specific	snapper
australian snapper (lutjanus spp)	Lutjanus quinquelineatus	quinquelineatus	Lutjanus	Lutjanidae	Genus specific	snapper
australian snapper (lutjanus spp)	Lutjanus rivulatus	rivulatus	Lutjanus	Lutjanidae	Genus specific	snapper
australian snapper (lutjanus spp)	Lutjanus rufolineatus	rufolineatus	Lutjanus	Lutjanidae	Genus specific	snapper
australian snapper (lutjanus spp)	Lutjanus russellii	russellii	Lutjanus	Lutjanidae	Genus specific	snapper
australian snapper (lutjanus spp)	Lutjanus sanguineus	sanguineus	Lutjanus	Lutjanidae	Genus specific	snapper
australian snapper (lutjanus spp)	Lutjanus sebae	sebae	Lutjanus	Lutjanidae	Genus specific	snapper
australian snapper (lutjanus spp)	Lutjanus synagris	synagris	Lutjanus	Lutjanidae	Genus specific	snapper
australian snapper (lutjanus spp)	Lutjanus timoriensis	timoriensis	Lutjanus	Lutjanidae	Genus specific	snapper
australian snapper (lutjanus spp)	Lutjanus vitta	vitta	Lutjanus	Lutjanidae	Genus specific	snapper
australian snapper (lutjanus spp)	Lutjanus vivanus	vivanus	Lutjanus	Lutjanidae	Genus specific	snapper
australian snapper (lutjanus spp)	Lutjanus goldiei	goldiei	Lutjanus	Lutjanidae	Genus specific	snapper
australian snapper (lutjanus spp)	Lutjanus purpureus	purpureus	Lutjanus	Lutjanidae	Genus specific	snapper
australian snapper (lutjanus spp)	Lutjanus stellatus	stellatus	Lutjanus	Lutjanidae	Genus specific	snapper
banana prawn	Penaeus indicus	indicus	Penaeus	Penaeidae	Genus specific	prawn
banana prawn	Penaeus merguiensis	merguiensis	Penaeus	Penaeidae	Genus specific	prawn
barramundi	Lates calcarifer	calcarifer	Lates	Latidae	Species Specific	other
bigeye tuna	Thunnus obesus	obesus	Thunnus	Scombridae	Species Specific	tuna
bight redfish (red snapper)	Centroberyx australis	australis	Centroberyx	Berycidae	Genus specific	snapper
bight redfish (red snapper)	Centroberyx affinis	affinis	Centroberyx	Berycidae	Genus specific	snapper
bight redfish (red snapper)	Centroberyx gerrardi	gerrardi	Centroberyx	Berycidae	Genus specific	snapper
bight redfish (red snapper), centroberyx gerrardi	Centroberyx gerrardi	gerrardi	Centroberyx	Berycidae	Species Specific	snapper
black ray	Acroteriobatus annulatus	annulatus	Acroteriobatus	Rhinobatidae	Multiple Families	shark/ray/skate
black ray	Acroteriobatus blochii	blochii	Acroteriobatus	Rhinobatidae	Multiple Families	shark/ray/skate
black ray	Acroteriobatus leucospilus	leucospilus	Acroteriobatus	Rhinobatidae	Multiple Families	shark/ray/skate
black ray	Acroteriobatus ocellatus	ocellatus	Acroteriobatus	Rhinobatidae	Multiple Families	shark/ray/skate
black ray	Acroteriobatus salalah	salalah	Acroteriobatus	Rhinobatidae	Multiple Families	shark/ray/skate
black ray	Aetobatus flagellum	flagellum	Aetobatus	Aetobatidae	Multiple Families	shark/ray/skate
black ray	Aetobatus narinari	narinari	Aetobatus	Aetobatidae	Multiple Families	shark/ray/skate
black ray	Aetobatus ocellatus	ocellatus	Aetobatus	Aetobatidae	Multiple Families	shark/ray/skate
black ray	Aetomylaeus asperrimus	asperrimus	Aetomylaeus	Myliobatidae	Multiple Families	shark/ray/skate
black ray	Aetomylaeus bovinus	bovinus	Aetomylaeus	Myliobatidae	Multiple Families	shark/ray/skate
black ray	Aetomylaeus maculatus	maculatus	Aetomylaeus	Myliobatidae	Multiple Families	shark/ray/skate
black ray	Aetomylaeus milvus	milvus	Aetomylaeus	Myliobatidae	Multiple Families	shark/ray/skate
black ray	Aetomylaeus nichofii	nichofii	Aetomylaeus	Myliobatidae	Multiple Families	shark/ray/skate
black ray	Aetomylaeus vespertilio	vespertilio	Aetomylaeus	Myliobatidae	Multiple Families	shark/ray/skate
black ray	Amblyraja georgiana	georgiana	Amblyraja	Rajidae	Multiple Families	shark/ray/skate
black ray	Amblyraja hyperborea	hyperborea	Amblyraja	Rajidae	Multiple Families	shark/ray/skate
black ray	Amblyraja jenseni	jenseni	Amblyraja	Rajidae	Multiple Families	shark/ray/skate
black ray	Amblyraja radiata	radiata	Amblyraja	Rajidae	Multiple Families	shark/ray/skate
black ray	Amblyraja taaf	taaf	Amblyraja	Rajidae	Multiple Families	shark/ray/skate
black ray	Aptychotrema rostrata	rostrata	Aptychotrema	Trygonorrhinidae	Multiple Families	shark/ray/skate
black ray	Aptychotrema vincentiana	vincentiana	Aptychotrema	Trygonorrhinidae	Multiple Families	shark/ray/skate
black ray	Arhynchobatis asperrimus	asperrimus	Arhynchobatis	Arhynchobatidae	Multiple Families	shark/ray/skate
black ray	Atlantoraja castelnaui	castelnaui	Atlantoraja	Arhynchobatidae	Multiple Families	shark/ray/skate
black ray	Atlantoraja cyclophora	cyclophora	Atlantoraja	Arhynchobatidae	Multiple Families	shark/ray/skate
black ray	Bathyraja abyssicola	abyssicola	Bathyraja	Arhynchobatidae	Multiple Families	shark/ray/skate
black ray	Bathyraja aleutica	aleutica	Bathyraja	Arhynchobatidae	Multiple Families	shark/ray/skate
black ray	Bathyraja andriashevi	andriashevi	Bathyraja	Arhynchobatidae	Multiple Families	shark/ray/skate
black ray	Bathyraja brachyurops	brachyurops	Bathyraja	Arhynchobatidae	Multiple Families	shark/ray/skate
black ray	Bathyraja diplotaenia	diplotaenia	Bathyraja	Arhynchobatidae	Multiple Families	shark/ray/skate
black ray	Bathyraja eatonii	eatonii	Bathyraja	Arhynchobatidae	Multiple Families	shark/ray/skate
black ray	Bathyraja griseocauda	griseocauda	Bathyraja	Arhynchobatidae	Multiple Families	shark/ray/skate
black ray	Bathyraja hesperafricana	hesperafricana	Bathyraja	Arhynchobatidae	Multiple Families	shark/ray/skate
black ray	Bathyraja interrupta	interrupta	Bathyraja	Arhynchobatidae	Multiple Families	shark/ray/skate
black ray	Bathyraja irrasa	irrasa	Bathyraja	Arhynchobatidae	Multiple Families	shark/ray/skate
black ray	Bathyraja isotrachys	isotrachys	Bathyraja	Arhynchobatidae	Multiple Families	shark/ray/skate
black ray	Bathyraja lindbergi	lindbergi	Bathyraja	Arhynchobatidae	Multiple Families	shark/ray/skate
black ray	Bathyraja maccaini	maccaini	Bathyraja	Arhynchobatidae	Multiple Families	shark/ray/skate
black ray	Bathyraja macloviana	macloviana	Bathyraja	Arhynchobatidae	Multiple Families	shark/ray/skate
black ray	Bathyraja matsubarai	matsubarai	Bathyraja	Arhynchobatidae	Multiple Families	shark/ray/skate
black ray	Bathyraja meridionalis	meridionalis	Bathyraja	Arhynchobatidae	Multiple Families	shark/ray/skate
black ray	Bathyraja minispinosa	minispinosa	Bathyraja	Arhynchobatidae	Multiple Families	shark/ray/skate
black ray	Bathyraja murrayi	murrayi	Bathyraja	Arhynchobatidae	Multiple Families	shark/ray/skate
black ray	Bathyraja pallida	pallida	Bathyraja	Arhynchobatidae	Multiple Families	shark/ray/skate
black ray	Bathyraja richardsoni	richardsoni	Bathyraja	Arhynchobatidae	Multiple Families	shark/ray/skate
black ray	Bathyraja scaphiops	scaphiops	Bathyraja	Arhynchobatidae	Multiple Families	shark/ray/skate
black ray	Bathyraja shuntovi	shuntovi	Bathyraja	Arhynchobatidae	Multiple Families	shark/ray/skate
black ray	Bathyraja smirnovi	smirnovi	Bathyraja	Arhynchobatidae	Multiple Families	shark/ray/skate
black ray	Bathyraja smithii	smithii	Bathyraja	Arhynchobatidae	Multiple Families	shark/ray/skate
black ray	Bathyraja spinicauda	spinicauda	Bathyraja	Arhynchobatidae	Multiple Families	shark/ray/skate
black ray	Bathyraja spinosissima	spinosissima	Bathyraja	Arhynchobatidae	Multiple Families	shark/ray/skate
black ray	Bathyraja trachouros	trachouros	Bathyraja	Arhynchobatidae	Multiple Families	shark/ray/skate
black ray	Bathyraja trachura	trachura	Bathyraja	Arhynchobatidae	Multiple Families	shark/ray/skate
black ray	Bathyraja tzinovskii	tzinovskii	Bathyraja	Arhynchobatidae	Multiple Families	shark/ray/skate
black ray	Bathyraja violacea	violacea	Bathyraja	Arhynchobatidae	Multiple Families	shark/ray/skate
black ray	Bathytoshia brevicaudata	brevicaudata	Bathytoshia	Dasyatidae	Multiple Families	shark/ray/skate
black ray	Bathytoshia centroura	centroura	Bathytoshia	Dasyatidae	Multiple Families	shark/ray/skate
black ray	Bathytoshia lata	lata	Bathytoshia	Dasyatidae	Multiple Families	shark/ray/skate
black ray	Benthobatis marcida	marcida	Benthobatis	Narcinidae	Multiple Families	shark/ray/skate
black ray	Beringraja binoculata	binoculata	Beringraja	Rajidae	Multiple Families	shark/ray/skate
black ray	Beringraja inornata	inornata	Beringraja	Rajidae	Multiple Families	shark/ray/skate
black ray	Beringraja pulchra	pulchra	Beringraja	Rajidae	Multiple Families	shark/ray/skate
black ray	Beringraja rhina	rhina	Beringraja	Rajidae	Multiple Families	shark/ray/skate
black ray	Beringraja stellulata	stellulata	Beringraja	Rajidae	Multiple Families	shark/ray/skate
black ray	Breviraja colesi	colesi	Breviraja	Rajidae	Multiple Families	shark/ray/skate
black ray	Breviraja spinosa	spinosa	Breviraja	Rajidae	Multiple Families	shark/ray/skate
black ray	Brevitrygon imbricata	imbricata	Brevitrygon	Dasyatidae	Multiple Families	shark/ray/skate
black ray	Brevitrygon walga	walga	Brevitrygon	Dasyatidae	Multiple Families	shark/ray/skate
black ray	Brochiraja asperula	asperula	Brochiraja	Arhynchobatidae	Multiple Families	shark/ray/skate
black ray	Brochiraja spinifera	spinifera	Brochiraja	Arhynchobatidae	Multiple Families	shark/ray/skate
black ray	Cruriraja atlantis	atlantis	Cruriraja	Gurgesiellidae	Multiple Families	shark/ray/skate
black ray	Cruriraja durbanensis	durbanensis	Cruriraja	Gurgesiellidae	Multiple Families	shark/ray/skate
black ray	Cruriraja parcomaculata	parcomaculata	Cruriraja	Gurgesiellidae	Multiple Families	shark/ray/skate
black ray	Cruriraja poeyi	poeyi	Cruriraja	Gurgesiellidae	Multiple Families	shark/ray/skate
black ray	Dactylobatus clarkii	clarkii	Dactylobatus	Rajidae	Multiple Families	shark/ray/skate
black ray	Dasyatis chrysonota	chrysonota	Dasyatis	Dasyatidae	Multiple Families	shark/ray/skate
black ray	Dasyatis marmorata	marmorata	Dasyatis	Dasyatidae	Multiple Families	shark/ray/skate
black ray	Dasyatis pastinaca	pastinaca	Dasyatis	Dasyatidae	Multiple Families	shark/ray/skate
black ray	Dasyatis tortonesei	tortonesei	Dasyatis	Dasyatidae	Multiple Families	shark/ray/skate
black ray	Dentiraja australis	australis	Dentiraja	Rajidae	Multiple Families	shark/ray/skate
black ray	Dentiraja cerva	cerva	Dentiraja	Rajidae	Multiple Families	shark/ray/skate
black ray	Dentiraja lemprieri	lemprieri	Dentiraja	Rajidae	Multiple Families	shark/ray/skate
black ray	Dentiraja polyommata	polyommata	Dentiraja	Rajidae	Multiple Families	shark/ray/skate
black ray	Diplobatis ommata	ommata	Diplobatis	Narcinidae	Multiple Families	shark/ray/skate
black ray	Diplobatis picta	picta	Diplobatis	Narcinidae	Multiple Families	shark/ray/skate
black ray	Dipturus batis	batis	Dipturus	Rajidae	Multiple Families	shark/ray/skate
black ray	Dipturus bullisi	bullisi	Dipturus	Rajidae	Multiple Families	shark/ray/skate
black ray	Dipturus campbelli	campbelli	Dipturus	Rajidae	Multiple Families	shark/ray/skate
black ray	Dipturus chilensis	chilensis	Dipturus	Rajidae	Multiple Families	shark/ray/skate
black ray	Dipturus doutrei	doutrei	Dipturus	Rajidae	Multiple Families	shark/ray/skate
black ray	Dipturus gigas	gigas	Dipturus	Rajidae	Multiple Families	shark/ray/skate
black ray	Dipturus gudgeri	gudgeri	Dipturus	Rajidae	Multiple Families	shark/ray/skate
black ray	Dipturus innominatus	innominatus	Dipturus	Rajidae	Multiple Families	shark/ray/skate
black ray	Dipturus intermedius	intermedius	Dipturus	Rajidae	Multiple Families	shark/ray/skate
black ray	Dipturus johannisdavisi	johannisdavisi	Dipturus	Rajidae	Multiple Families	shark/ray/skate
black ray	Dipturus laevis	laevis	Dipturus	Rajidae	Multiple Families	shark/ray/skate
black ray	Dipturus lanceorostratus	lanceorostratus	Dipturus	Rajidae	Multiple Families	shark/ray/skate
black ray	Dipturus macrocauda	macrocauda	Dipturus	Rajidae	Multiple Families	shark/ray/skate
black ray	Dipturus nasutus	nasutus	Dipturus	Rajidae	Multiple Families	shark/ray/skate
black ray	Dipturus nidarosiensis	nidarosiensis	Dipturus	Rajidae	Multiple Families	shark/ray/skate
black ray	Dipturus olseni	olseni	Dipturus	Rajidae	Multiple Families	shark/ray/skate
black ray	Dipturus oxyrinchus	oxyrinchus	Dipturus	Rajidae	Multiple Families	shark/ray/skate
black ray	Dipturus pullopunctatus	pullopunctatus	Dipturus	Rajidae	Multiple Families	shark/ray/skate
black ray	Dipturus springeri	springeri	Dipturus	Rajidae	Multiple Families	shark/ray/skate
black ray	Dipturus stenorhynchus	stenorhynchus	Dipturus	Rajidae	Multiple Families	shark/ray/skate
black ray	Dipturus teevani	teevani	Dipturus	Rajidae	Multiple Families	shark/ray/skate
black ray	Dipturus tengu	tengu	Dipturus	Rajidae	Multiple Families	shark/ray/skate
black ray	Discopyge tschudii	tschudii	Discopyge	Narcinidae	Multiple Families	shark/ray/skate
black ray	Fenestraja atripinna	atripinna	Fenestraja	Gurgesiellidae	Multiple Families	shark/ray/skate
black ray	Fenestraja cubensis	cubensis	Fenestraja	Gurgesiellidae	Multiple Families	shark/ray/skate
black ray	Fenestraja sibogae	sibogae	Fenestraja	Gurgesiellidae	Multiple Families	shark/ray/skate
black ray	Fluvitrygon oxyrhynchus	oxyrhynchus	Fluvitrygon	Dasyatidae	Multiple Families	shark/ray/skate
black ray	Fluvitrygon signifer	signifer	Fluvitrygon	Dasyatidae	Multiple Families	shark/ray/skate
black ray	Fontitrygon garouaensis	garouaensis	Fontitrygon	Dasyatidae	Multiple Families	shark/ray/skate
black ray	Fontitrygon geijskesi	geijskesi	Fontitrygon	Dasyatidae	Multiple Families	shark/ray/skate
black ray	Fontitrygon margarita	margarita	Fontitrygon	Dasyatidae	Multiple Families	shark/ray/skate
black ray	Fontitrygon margaritella	margaritella	Fontitrygon	Dasyatidae	Multiple Families	shark/ray/skate
black ray	Fontitrygon ukpam	ukpam	Fontitrygon	Dasyatidae	Multiple Families	shark/ray/skate
black ray	Glaucostegus cemiculus	cemiculus	Glaucostegus	Glaucostegidae	Multiple Families	shark/ray/skate
black ray	Glaucostegus granulatus	granulatus	Glaucostegus	Glaucostegidae	Multiple Families	shark/ray/skate
black ray	Glaucostegus halavi	halavi	Glaucostegus	Glaucostegidae	Multiple Families	shark/ray/skate
black ray	Glaucostegus obtusus	obtusus	Glaucostegus	Glaucostegidae	Multiple Families	shark/ray/skate
black ray	Glaucostegus thouin	thouin	Glaucostegus	Glaucostegidae	Multiple Families	shark/ray/skate
black ray	Glaucostegus typus	typus	Glaucostegus	Glaucostegidae	Multiple Families	shark/ray/skate
black ray	Gurgesiella atlantica	atlantica	Gurgesiella	Gurgesiellidae	Multiple Families	shark/ray/skate
black ray	Gymnura altavela	altavela	Gymnura	Gymnuridae	Multiple Families	shark/ray/skate
black ray	Gymnura australis	australis	Gymnura	Gymnuridae	Multiple Families	shark/ray/skate
black ray	Gymnura crebripunctata	crebripunctata	Gymnura	Gymnuridae	Multiple Families	shark/ray/skate
black ray	Gymnura japonica	japonica	Gymnura	Gymnuridae	Multiple Families	shark/ray/skate
black ray	Gymnura marmorata	marmorata	Gymnura	Gymnuridae	Multiple Families	shark/ray/skate
black ray	Gymnura micrura	micrura	Gymnura	Gymnuridae	Multiple Families	shark/ray/skate
black ray	Gymnura natalensis	natalensis	Gymnura	Gymnuridae	Multiple Families	shark/ray/skate
black ray	Gymnura poecilura	poecilura	Gymnura	Gymnuridae	Multiple Families	shark/ray/skate
black ray	Gymnura tentaculata	tentaculata	Gymnura	Gymnuridae	Multiple Families	shark/ray/skate
black ray	Gymnura zonura	zonura	Gymnura	Gymnuridae	Multiple Families	shark/ray/skate
black ray	Hemitrygon akajei	akajei	Hemitrygon	Dasyatidae	Multiple Families	shark/ray/skate
black ray	Hemitrygon fluviorum	fluviorum	Hemitrygon	Dasyatidae	Multiple Families	shark/ray/skate
black ray	Hemitrygon laosensis	laosensis	Hemitrygon	Dasyatidae	Multiple Families	shark/ray/skate
black ray	Heteronarce garmani	garmani	Heteronarce	Narkidae	Multiple Families	shark/ray/skate
black ray	Heteronarce mollis	mollis	Heteronarce	Narkidae	Multiple Families	shark/ray/skate
black ray	Hexatrygon bickelli	bickelli	Hexatrygon	Hexatrygonidae	Multiple Families	shark/ray/skate
black ray	Hexatrygon bickelli	bickelli	Hexatrygon	Hexatrygonidae	Multiple Families	shark/ray/skate
black ray	Himantura leoparda	leoparda	Himantura	Dasyatidae	Multiple Families	shark/ray/skate
black ray	Himantura uarnak	uarnak	Himantura	Dasyatidae	Multiple Families	shark/ray/skate
black ray	Himantura undulata	undulata	Himantura	Dasyatidae	Multiple Families	shark/ray/skate
black ray	Hypanus americanus	americanus	Hypanus	Dasyatidae	Multiple Families	shark/ray/skate
black ray	Hypanus dipterurus	dipterurus	Hypanus	Dasyatidae	Multiple Families	shark/ray/skate
black ray	Hypanus guttatus	guttatus	Hypanus	Dasyatidae	Multiple Families	shark/ray/skate
black ray	Hypanus longus	longus	Hypanus	Dasyatidae	Multiple Families	shark/ray/skate
black ray	Hypanus rudis	rudis	Hypanus	Dasyatidae	Multiple Families	shark/ray/skate
black ray	Hypanus sabinus	sabinus	Hypanus	Dasyatidae	Multiple Families	shark/ray/skate
black ray	Hypanus say	say	Hypanus	Dasyatidae	Multiple Families	shark/ray/skate
black ray	Hypnos monopterygius	monopterygius	Hypnos	Hypnidae	Multiple Families	shark/ray/skate
black ray	Indobatis ori	ori	Indobatis	Anacanthobatidae	Multiple Families	shark/ray/skate
black ray	Insentiraja laxipella	laxipella	Insentiraja	Arhynchobatidae	Multiple Families	shark/ray/skate
black ray	Insentiraja subtilispinosa	subtilispinosa	Insentiraja	Arhynchobatidae	Multiple Families	shark/ray/skate
black ray	Irolita waitii	waitii	Irolita	Arhynchobatidae	Multiple Families	shark/ray/skate
black ray	Leucoraja circularis	circularis	Leucoraja	Rajidae	Multiple Families	shark/ray/skate
black ray	Leucoraja compagnoi	compagnoi	Leucoraja	Rajidae	Multiple Families	shark/ray/skate
black ray	Leucoraja erinacea	erinacea	Leucoraja	Rajidae	Multiple Families	shark/ray/skate
black ray	Leucoraja fullonica	fullonica	Leucoraja	Rajidae	Multiple Families	shark/ray/skate
black ray	Leucoraja garmani	garmani	Leucoraja	Rajidae	Multiple Families	shark/ray/skate
black ray	Leucoraja lentiginosa	lentiginosa	Leucoraja	Rajidae	Multiple Families	shark/ray/skate
black ray	Leucoraja leucosticta	leucosticta	Leucoraja	Rajidae	Multiple Families	shark/ray/skate
black ray	Leucoraja melitensis	melitensis	Leucoraja	Rajidae	Multiple Families	shark/ray/skate
black ray	Leucoraja naevus	naevus	Leucoraja	Rajidae	Multiple Families	shark/ray/skate
black ray	Leucoraja ocellata	ocellata	Leucoraja	Rajidae	Multiple Families	shark/ray/skate
black ray	Leucoraja wallacei	wallacei	Leucoraja	Rajidae	Multiple Families	shark/ray/skate
black ray	Maculabatis gerrardi	gerrardi	Maculabatis	Dasyatidae	Multiple Families	shark/ray/skate
black ray	Maculabatis toshi	toshi	Maculabatis	Dasyatidae	Multiple Families	shark/ray/skate
black ray	Malacoraja kreffti	kreffti	Malacoraja	Rajidae	Multiple Families	shark/ray/skate
black ray	Malacoraja senta	senta	Malacoraja	Rajidae	Multiple Families	shark/ray/skate
black ray	Malacoraja spinacidermis	spinacidermis	Malacoraja	Rajidae	Multiple Families	shark/ray/skate
black ray	Megatrygon microps	microps	Megatrygon	Dasyatidae	Multiple Families	shark/ray/skate
black ray	Mobula alfredi	alfredi	Mobula	Mobulidae	Multiple Families	shark/ray/skate
black ray	Mobula birostris	birostris	Mobula	Mobulidae	Multiple Families	shark/ray/skate
black ray	Mobula hypostoma	hypostoma	Mobula	Mobulidae	Multiple Families	shark/ray/skate
black ray	Mobula kuhlii	kuhlii	Mobula	Mobulidae	Multiple Families	shark/ray/skate
black ray	Mobula mobular	mobular	Mobula	Mobulidae	Multiple Families	shark/ray/skate
black ray	Mobula munkiana	munkiana	Mobula	Mobulidae	Multiple Families	shark/ray/skate
black ray	Mobula tarapacana	tarapacana	Mobula	Mobulidae	Multiple Families	shark/ray/skate
black ray	Mobula thurstoni	thurstoni	Mobula	Mobulidae	Multiple Families	shark/ray/skate
black ray	Myliobatis aquila	aquila	Myliobatis	Myliobatidae	Multiple Families	shark/ray/skate
black ray	Myliobatis chilensis	chilensis	Myliobatis	Myliobatidae	Multiple Families	shark/ray/skate
black ray	Myliobatis freminvillei	freminvillei	Myliobatis	Myliobatidae	Multiple Families	shark/ray/skate
black ray	Myliobatis goodei	goodei	Myliobatis	Myliobatidae	Multiple Families	shark/ray/skate
black ray	Myliobatis hamlyni	hamlyni	Myliobatis	Myliobatidae	Multiple Families	shark/ray/skate
black ray	Myliobatis longirostris	longirostris	Myliobatis	Myliobatidae	Multiple Families	shark/ray/skate
black ray	Myliobatis tenuicaudatus	tenuicaudatus	Myliobatis	Myliobatidae	Multiple Families	shark/ray/skate
black ray	Myliobatis tobijei	tobijei	Myliobatis	Myliobatidae	Multiple Families	shark/ray/skate
black ray	Narcine bancroftii	bancroftii	Narcine	Narcinidae	Multiple Families	shark/ray/skate
black ray	Narcine brasiliensis	brasiliensis	Narcine	Narcinidae	Multiple Families	shark/ray/skate
black ray	Narcine brevilabiata	brevilabiata	Narcine	Narcinidae	Multiple Families	shark/ray/skate
black ray	Narcine entemedor	entemedor	Narcine	Narcinidae	Multiple Families	shark/ray/skate
black ray	Narcine lingula	lingula	Narcine	Narcinidae	Multiple Families	shark/ray/skate
black ray	Narcine prodorsalis	prodorsalis	Narcine	Narcinidae	Multiple Families	shark/ray/skate
black ray	Narcine rierai	rierai	Narcine	Narcinidae	Multiple Families	shark/ray/skate
black ray	Narcine timlei	timlei	Narcine	Narcinidae	Multiple Families	shark/ray/skate
black ray	Narcine timlei	timlei	Narcine	Narcinidae	Multiple Families	shark/ray/skate
black ray	Narcine vermiculata	vermiculata	Narcine	Narcinidae	Multiple Families	shark/ray/skate
black ray	Narcinops tasmaniensis	tasmaniensis	Narcinops	Narcinidae	Multiple Families	shark/ray/skate
black ray	Narcinops westraliensis	westraliensis	Narcinops	Narcinidae	Multiple Families	shark/ray/skate
black ray	Narke capensis	capensis	Narke	Narkidae	Multiple Families	shark/ray/skate
black ray	Narke dipterygia	dipterygia	Narke	Narkidae	Multiple Families	shark/ray/skate
black ray	Narke japonica	japonica	Narke	Narkidae	Multiple Families	shark/ray/skate
black ray	Neoraja africana	africana	Neoraja	Rajidae	Multiple Families	shark/ray/skate
black ray	Neoraja caerulea	caerulea	Neoraja	Rajidae	Multiple Families	shark/ray/skate
black ray	Neoraja iberica	iberica	Neoraja	Rajidae	Multiple Families	shark/ray/skate
black ray	Neoraja stehmanni	stehmanni	Neoraja	Rajidae	Multiple Families	shark/ray/skate
black ray	Neotrygon annotata	annotata	Neotrygon	Dasyatidae	Multiple Families	shark/ray/skate
black ray	Neotrygon kuhlii	kuhlii	Neotrygon	Dasyatidae	Multiple Families	shark/ray/skate
black ray	Neotrygon leylandi	leylandi	Neotrygon	Dasyatidae	Multiple Families	shark/ray/skate
black ray	Notoraja ochroderma	ochroderma	Notoraja	Arhynchobatidae	Multiple Families	shark/ray/skate
black ray	Notoraja tobitukai	tobitukai	Notoraja	Arhynchobatidae	Multiple Families	shark/ray/skate
black ray	Okamejei acutispina	acutispina	Okamejei	Rajidae	Multiple Families	shark/ray/skate
black ray	Okamejei boesemani	boesemani	Okamejei	Rajidae	Multiple Families	shark/ray/skate
black ray	Okamejei heemstrai	heemstrai	Okamejei	Rajidae	Multiple Families	shark/ray/skate
black ray	Okamejei hollandi	hollandi	Okamejei	Rajidae	Multiple Families	shark/ray/skate
black ray	Okamejei kenojei	kenojei	Okamejei	Rajidae	Multiple Families	shark/ray/skate
black ray	Okamejei meerdervoortii	meerdervoortii	Okamejei	Rajidae	Multiple Families	shark/ray/skate
black ray	Okamejei schmidti	schmidti	Okamejei	Rajidae	Multiple Families	shark/ray/skate
black ray	Orbiraja powelli	powelli	Orbiraja	Rajidae	Multiple Families	shark/ray/skate
black ray	Pastinachus sephen	sephen	Pastinachus	Dasyatidae	Multiple Families	shark/ray/skate
black ray	Pateobatis bleekeri	bleekeri	Pateobatis	Dasyatidae	Multiple Families	shark/ray/skate
black ray	Pateobatis fai	fai	Pateobatis	Dasyatidae	Multiple Families	shark/ray/skate
black ray	Pateobatis jenkinsii	jenkinsii	Pateobatis	Dasyatidae	Multiple Families	shark/ray/skate
black ray	Pavoraja alleni	alleni	Pavoraja	Arhynchobatidae	Multiple Families	shark/ray/skate
black ray	Pavoraja nitida	nitida	Pavoraja	Arhynchobatidae	Multiple Families	shark/ray/skate
black ray	Platyrhina sinensis	sinensis	Platyrhina	Platyrhinidae	Multiple Families	shark/ray/skate
black ray	Platyrhinoidis triseriata	triseriata	Platyrhinoidis	Platyrhinidae	Multiple Families	shark/ray/skate
black ray	Plesiobatis daviesi	daviesi	Plesiobatis	Plesiobatidae	Multiple Families	shark/ray/skate
black ray	Potamotrygon constellata	constellata	Potamotrygon	Potamotrygonidae	Multiple Families	shark/ray/skate
black ray	Potamotrygon magdalenae	magdalenae	Potamotrygon	Potamotrygonidae	Multiple Families	shark/ray/skate
black ray	Potamotrygon motoro	motoro	Potamotrygon	Potamotrygonidae	Multiple Families	shark/ray/skate
black ray	Potamotrygon scobina	scobina	Potamotrygon	Potamotrygonidae	Multiple Families	shark/ray/skate
black ray	Potamotrygon yepezi	yepezi	Potamotrygon	Potamotrygonidae	Multiple Families	shark/ray/skate
black ray	Psammobatis bergi	bergi	Psammobatis	Arhynchobatidae	Multiple Families	shark/ray/skate
black ray	Psammobatis normani	normani	Psammobatis	Arhynchobatidae	Multiple Families	shark/ray/skate
black ray	Pseudobatos horkelii	horkelii	Pseudobatos	Rhinobatidae	Multiple Families	shark/ray/skate
black ray	Pseudobatos lentiginosus	lentiginosus	Pseudobatos	Rhinobatidae	Multiple Families	shark/ray/skate
black ray	Pseudobatos leucorhynchus	leucorhynchus	Pseudobatos	Rhinobatidae	Multiple Families	shark/ray/skate
black ray	Pseudobatos percellens	percellens	Pseudobatos	Rhinobatidae	Multiple Families	shark/ray/skate
black ray	Pseudobatos planiceps	planiceps	Pseudobatos	Rhinobatidae	Multiple Families	shark/ray/skate
black ray	Pseudobatos prahli	prahli	Pseudobatos	Rhinobatidae	Multiple Families	shark/ray/skate
black ray	Pseudobatos productus	productus	Pseudobatos	Rhinobatidae	Multiple Families	shark/ray/skate
black ray	Pteroplatytrygon violacea	violacea	Pteroplatytrygon	Dasyatidae	Multiple Families	shark/ray/skate
black ray	Raja asterias	asterias	Raja	Rajidae	Multiple Families	shark/ray/skate
black ray	Raja brachyura	brachyura	Raja	Rajidae	Multiple Families	shark/ray/skate
black ray	Raja clavata	clavata	Raja	Rajidae	Multiple Families	shark/ray/skate
black ray	Raja herwigi	herwigi	Raja	Rajidae	Multiple Families	shark/ray/skate
black ray	Raja maderensis	maderensis	Raja	Rajidae	Multiple Families	shark/ray/skate
black ray	Raja microocellata	microocellata	Raja	Rajidae	Multiple Families	shark/ray/skate
black ray	Raja miraletus	miraletus	Raja	Rajidae	Multiple Families	shark/ray/skate
black ray	Raja montagui	montagui	Raja	Rajidae	Multiple Families	shark/ray/skate
black ray	Raja pita	pita	Raja	Rajidae	Multiple Families	shark/ray/skate
black ray	Raja polystigma	polystigma	Raja	Rajidae	Multiple Families	shark/ray/skate
black ray	Raja radula	radula	Raja	Rajidae	Multiple Families	shark/ray/skate
black ray	Raja straeleni	straeleni	Raja	Rajidae	Multiple Families	shark/ray/skate
black ray	Raja undulata	undulata	Raja	Rajidae	Multiple Families	shark/ray/skate
black ray	Rajella annandalei	annandalei	Rajella	Rajidae	Multiple Families	shark/ray/skate
black ray	Rajella barnardi	barnardi	Rajella	Rajidae	Multiple Families	shark/ray/skate
black ray	Rajella bathyphila	bathyphila	Rajella	Rajidae	Multiple Families	shark/ray/skate
black ray	Rajella bigelowi	bigelowi	Rajella	Rajidae	Multiple Families	shark/ray/skate
black ray	Rajella caudaspinosa	caudaspinosa	Rajella	Rajidae	Multiple Families	shark/ray/skate
black ray	Rajella dissimilis	dissimilis	Rajella	Rajidae	Multiple Families	shark/ray/skate
black ray	Rajella fuliginea	fuliginea	Rajella	Rajidae	Multiple Families	shark/ray/skate
black ray	Rajella fyllae	fyllae	Rajella	Rajidae	Multiple Families	shark/ray/skate
black ray	Rajella kukujevi	kukujevi	Rajella	Rajidae	Multiple Families	shark/ray/skate
black ray	Rajella lintea	lintea	Rajella	Rajidae	Multiple Families	shark/ray/skate
black ray	Rajella purpuriventralis	purpuriventralis	Rajella	Rajidae	Multiple Families	shark/ray/skate
black ray	Rajella ravidula	ravidula	Rajella	Rajidae	Multiple Families	shark/ray/skate
black ray	Rhinobatos albomaculatus	albomaculatus	Rhinobatos	Rhinobatidae	Multiple Families	shark/ray/skate
black ray	Rhinobatos annandalei	annandalei	Rhinobatos	Rhinobatidae	Multiple Families	shark/ray/skate
black ray	Rhinobatos holcorhynchus	holcorhynchus	Rhinobatos	Rhinobatidae	Multiple Families	shark/ray/skate
black ray	Rhinobatos hynnicephalus	hynnicephalus	Rhinobatos	Rhinobatidae	Multiple Families	shark/ray/skate
black ray	Rhinobatos irvinei	irvinei	Rhinobatos	Rhinobatidae	Multiple Families	shark/ray/skate
black ray	Rhinobatos lionotus	lionotus	Rhinobatos	Rhinobatidae	Multiple Families	shark/ray/skate
black ray	Rhinobatos punctifer	punctifer	Rhinobatos	Rhinobatidae	Multiple Families	shark/ray/skate
black ray	Rhinobatos rhinobatos	rhinobatos	Rhinobatos	Rhinobatidae	Multiple Families	shark/ray/skate
black ray	Rhinobatos schlegelii	schlegelii	Rhinobatos	Rhinobatidae	Multiple Families	shark/ray/skate
black ray	Rhinoptera bonasus	bonasus	Rhinoptera	Rhinopteridae	Multiple Families	shark/ray/skate
black ray	Rhinoptera brasiliensis	brasiliensis	Rhinoptera	Rhinopteridae	Multiple Families	shark/ray/skate
black ray	Rhinoptera javanica	javanica	Rhinoptera	Rhinopteridae	Multiple Families	shark/ray/skate
black ray	Rhinoptera jayakari	jayakari	Rhinoptera	Rhinopteridae	Multiple Families	shark/ray/skate
black ray	Rhinoptera marginata	marginata	Rhinoptera	Rhinopteridae	Multiple Families	shark/ray/skate
black ray	Rhinoptera neglecta	neglecta	Rhinoptera	Rhinopteridae	Multiple Families	shark/ray/skate
black ray	Rhinoptera steindachneri	steindachneri	Rhinoptera	Rhinopteridae	Multiple Families	shark/ray/skate
black ray	Rhinoraja kujiensis	kujiensis	Rhinoraja	Arhynchobatidae	Multiple Families	shark/ray/skate
black ray	Rhinoraja longicauda	longicauda	Rhinoraja	Arhynchobatidae	Multiple Families	shark/ray/skate
black ray	Rhinoraja odai	odai	Rhinoraja	Arhynchobatidae	Multiple Families	shark/ray/skate
black ray	Rhynchobatus australiae	australiae	Rhynchobatus	Rhinidae	Multiple Families	shark/ray/skate
black ray	Rhynchobatus cooki	cooki	Rhynchobatus	Rhinidae	Multiple Families	shark/ray/skate
black ray	Rhynchobatus djiddensis	djiddensis	Rhynchobatus	Rhinidae	Multiple Families	shark/ray/skate
black ray	Rhynchobatus immaculatus	immaculatus	Rhynchobatus	Rhinidae	Multiple Families	shark/ray/skate
black ray	Rhynchobatus laevis	laevis	Rhynchobatus	Rhinidae	Multiple Families	shark/ray/skate
black ray	Rhynchobatus luebberti	luebberti	Rhynchobatus	Rhinidae	Multiple Families	shark/ray/skate
black ray	Rhynchobatus palpebratus	palpebratus	Rhynchobatus	Rhinidae	Multiple Families	shark/ray/skate
black ray	Rhynchobatus springeri	springeri	Rhynchobatus	Rhinidae	Multiple Families	shark/ray/skate
black ray	Rhynchorhina mauritaniensis	mauritaniensis	Rhynchorhina	Rhinidae	Multiple Families	shark/ray/skate
black ray	Rioraja agassizii	agassizii	Rioraja	Arhynchobatidae	Multiple Families	shark/ray/skate
black ray	Rostroraja alba	alba	Rostroraja	Rajidae	Multiple Families	shark/ray/skate
black ray	Rostroraja cervigoni	cervigoni	Rostroraja	Rajidae	Multiple Families	shark/ray/skate
black ray	Rostroraja eglanteria	eglanteria	Rostroraja	Rajidae	Multiple Families	shark/ray/skate
black ray	Rostroraja equatorialis	equatorialis	Rostroraja	Rajidae	Multiple Families	shark/ray/skate
black ray	Rostroraja texana	texana	Rostroraja	Rajidae	Multiple Families	shark/ray/skate
black ray	Rostroraja velezi	velezi	Rostroraja	Rajidae	Multiple Families	shark/ray/skate
black ray	Schroederobatis americana	americana	Schroederobatis	Anacanthobatidae	Multiple Families	shark/ray/skate
black ray	Sinobatis borneensis	borneensis	Sinobatis	Anacanthobatidae	Multiple Families	shark/ray/skate
black ray	Sinobatis melanosoma	melanosoma	Sinobatis	Anacanthobatidae	Multiple Families	shark/ray/skate
black ray	Spinilophus armatus	armatus	Spinilophus	Urolophidae	Multiple Families	shark/ray/skate
black ray	Spiniraja whitleyi	whitleyi	Spiniraja	Rajidae	Multiple Families	shark/ray/skate
black ray	Styracura pacifica	pacifica	Styracura	Potamotrygonidae	Multiple Families	shark/ray/skate
black ray	Styracura schmardae	schmardae	Styracura	Potamotrygonidae	Multiple Families	shark/ray/skate
black ray	Sympterygia acuta	acuta	Sympterygia	Arhynchobatidae	Multiple Families	shark/ray/skate
black ray	Sympterygia bonapartii	bonapartii	Sympterygia	Arhynchobatidae	Multiple Families	shark/ray/skate
black ray	Taeniura lymma	lymma	Taeniura	Dasyatidae	Multiple Families	shark/ray/skate
black ray	Taeniurops grabatus	grabatus	Taeniurops	Dasyatidae	Multiple Families	shark/ray/skate
black ray	Taeniurops meyeni	meyeni	Taeniurops	Dasyatidae	Multiple Families	shark/ray/skate
black ray	Telatrygon zugei	zugei	Telatrygon	Dasyatidae	Multiple Families	shark/ray/skate
black ray	Temera hardwickii	hardwickii	Temera	Narkidae	Multiple Families	shark/ray/skate
black ray	Tetronarce californica	californica	Tetronarce	Torpedinidae	Multiple Families	shark/ray/skate
black ray	Tetronarce nobiliana	nobiliana	Tetronarce	Torpedinidae	Multiple Families	shark/ray/skate
black ray	Tetronarce puelcha	puelcha	Tetronarce	Torpedinidae	Multiple Families	shark/ray/skate
black ray	Tetronarce tokionis	tokionis	Tetronarce	Torpedinidae	Multiple Families	shark/ray/skate
black ray	Tetronarce tremens	tremens	Tetronarce	Torpedinidae	Multiple Families	shark/ray/skate
black ray	Torpedo bauchotae	bauchotae	Torpedo	Torpedinidae	Multiple Families	shark/ray/skate
black ray	Torpedo fuscomaculata	fuscomaculata	Torpedo	Torpedinidae	Multiple Families	shark/ray/skate
black ray	Torpedo mackayana	mackayana	Torpedo	Torpedinidae	Multiple Families	shark/ray/skate
black ray	Torpedo marmorata	marmorata	Torpedo	Torpedinidae	Multiple Families	shark/ray/skate
black ray	Torpedo panthera	panthera	Torpedo	Torpedinidae	Multiple Families	shark/ray/skate
black ray	Torpedo sinuspersici	sinuspersici	Torpedo	Torpedinidae	Multiple Families	shark/ray/skate
black ray	Torpedo torpedo	torpedo	Torpedo	Torpedinidae	Multiple Families	shark/ray/skate
black ray	Trygonoptera mucosa	mucosa	Trygonoptera	Urolophidae	Multiple Families	shark/ray/skate
black ray	Trygonoptera ovalis	ovalis	Trygonoptera	Urolophidae	Multiple Families	shark/ray/skate
black ray	Trygonoptera personata	personata	Trygonoptera	Urolophidae	Multiple Families	shark/ray/skate
black ray	Trygonoptera testacea	testacea	Trygonoptera	Urolophidae	Multiple Families	shark/ray/skate
black ray	Trygonorrhina dumerilii	dumerilii	Trygonorrhina	Trygonorrhinidae	Multiple Families	shark/ray/skate
black ray	Trygonorrhina fasciata	fasciata	Trygonorrhina	Trygonorrhinidae	Multiple Families	shark/ray/skate
black ray	Typhlonarke aysoni	aysoni	Typhlonarke	Narkidae	Multiple Families	shark/ray/skate
black ray	Urobatis concentricus	concentricus	Urobatis	Urolophidae	Multiple Families	shark/ray/skate
black ray	Urobatis halleri	halleri	Urobatis	Urotrygonidae	Multiple Families	shark/ray/skate
black ray	Urobatis jamaicensis	jamaicensis	Urobatis	Urolophidae	Multiple Families	shark/ray/skate
black ray	Urobatis maculatus	maculatus	Urobatis	Urolophidae	Multiple Families	shark/ray/skate
black ray	Urogymnus asperrimus	asperrimus	Urogymnus	Dasyatidae	Multiple Families	shark/ray/skate
black ray	Urogymnus polylepis	polylepis	Urogymnus	Dasyatidae	Multiple Families	shark/ray/skate
black ray	Urolophus aurantiacus	aurantiacus	Urolophus	Urolophidae	Multiple Families	shark/ray/skate
black ray	Urolophus bucculentus	bucculentus	Urolophus	Urolophidae	Multiple Families	shark/ray/skate
black ray	Urolophus circularis	circularis	Urolophus	Urolophidae	Multiple Families	shark/ray/skate
black ray	Urolophus cruciatus	cruciatus	Urolophus	Urolophidae	Multiple Families	shark/ray/skate
black ray	Urolophus expansus	expansus	Urolophus	Urolophidae	Multiple Families	shark/ray/skate
black ray	Urolophus flavomosaicus	flavomosaicus	Urolophus	Urolophidae	Multiple Families	shark/ray/skate
black ray	Urolophus gigas	gigas	Urolophus	Urolophidae	Multiple Families	shark/ray/skate
black ray	Urolophus javanicus	javanicus	Urolophus	Urolophidae	Multiple Families	shark/ray/skate
black ray	Urolophus kaianus	kaianus	Urolophus	Urolophidae	Multiple Families	shark/ray/skate
black ray	Urolophus lobatus	lobatus	Urolophus	Urolophidae	Multiple Families	shark/ray/skate
black ray	Urolophus mitosis	mitosis	Urolophus	Urolophidae	Multiple Families	shark/ray/skate
black ray	Urolophus orarius	orarius	Urolophus	Urolophidae	Multiple Families	shark/ray/skate
black ray	Urolophus paucimaculatus	paucimaculatus	Urolophus	Urolophidae	Multiple Families	shark/ray/skate
black ray	Urolophus sufflavus	sufflavus	Urolophus	Urolophidae	Multiple Families	shark/ray/skate
black ray	Urolophus viridis	viridis	Urolophus	Urolophidae	Multiple Families	shark/ray/skate
black ray	Urolophus westraliensis	westraliensis	Urolophus	Urolophidae	Multiple Families	shark/ray/skate
black ray	Urotrygon aspidura	aspidura	Urotrygon	Urotrygonidae	Multiple Families	shark/ray/skate
black ray	Urotrygon chilensis	chilensis	Urotrygon	Urotrygonidae	Multiple Families	shark/ray/skate
black ray	Urotrygon microphthalmum	microphthalmum	Urotrygon	Urotrygonidae	Multiple Families	shark/ray/skate
black ray	Urotrygon munda	munda	Urotrygon	Urotrygonidae	Multiple Families	shark/ray/skate
black ray	Urotrygon nana	nana	Urotrygon	Urotrygonidae	Multiple Families	shark/ray/skate
black ray	Urotrygon reticulata	reticulata	Urotrygon	Urotrygonidae	Multiple Families	shark/ray/skate
black ray	Urotrygon rogersi	rogersi	Urotrygon	Urotrygonidae	Multiple Families	shark/ray/skate
black ray	Urotrygon simulatrix	simulatrix	Urotrygon	Urotrygonidae	Multiple Families	shark/ray/skate
black ray	Zanobatus schoenleinii	schoenleinii	Zanobatus	Zanobatidae	Multiple Families	shark/ray/skate
black ray	Zapteryx brevirostris	brevirostris	Zapteryx	Trygonorrhinidae	Multiple Families	shark/ray/skate
black ray	Zapteryx exasperata	exasperata	Zapteryx	Trygonorrhinidae	Multiple Families	shark/ray/skate
black ray	Anacanthobatis marmoratus	marmoratus	Anacanthobatis	Anacanthobatidae	Multiple Families	shark/ray/skate
black ray	Arctoraja parmifera	parmifera	Arctoraja	Arhynchobatidae	Multiple Families	shark/ray/skate
black ray	Bathyraja notoroensis	notoroensis	Bathyraja	Arhynchobatidae	Multiple Families	shark/ray/skate
black ray	Bathyraja simoterus	simoterus	Bathyraja	Arhynchobatidae	Multiple Families	shark/ray/skate
black ray	Beringraja cortezensis	cortezensis	Beringraja	Rajidae	Multiple Families	shark/ray/skate
black ray	Crassinarke dormitor	dormitor	Crassinarke	Narkidae	Multiple Families	shark/ray/skate
black ray	Hemitrygon bennettii	bennettii	Hemitrygon	Dasyatidae	Multiple Families	shark/ray/skate
black ray	Himantura granulatus	granulatus	Himantura	Dasyatidae	Multiple Families	shark/ray/skate
black ray	Himantura marginata	marginata	Himantura	Dasyatidae	Multiple Families	shark/ray/skate
black ray	Mobula eregoodootenkee	eregoodootenkee	Mobula	Mobulidae	Multiple Families	shark/ray/skate
black ray	Mobula rochebrunei	rochebrunei	Mobula	Mobulidae	Multiple Families	shark/ray/skate
black ray	Myliobatis californica	californica	Myliobatis	Myliobatidae	Multiple Families	shark/ray/skate
black ray	Narcine brunnea	brunnea	Narcine	Narcinidae	Multiple Families	shark/ray/skate
black ray	Potamotrygon hystrix	hystrix	Potamotrygon	Potamotrygonidae	Multiple Families	shark/ray/skate
black ray	Pseudobatos glaucostigma	glaucostigma	Pseudobatos	Rhinobatidae	Multiple Families	shark/ray/skate
black ray	Raja mauritaniensis	mauritaniensis	Raja	Rajidae	Multiple Families	shark/ray/skate
black ray	Rajella leopardus	leopardus	Rajella	Rajidae	Multiple Families	shark/ray/skate
black ray	Rhina ancylostomus	ancylostomus	Rhina	Rhinidae	Multiple Families	shark/ray/skate
black ray	Tetronarce fairchildi	fairchildi	Tetronarce	Torpedinidae	Multiple Families	shark/ray/skate
black ray	Tetronarce macneilli	macneilli	Tetronarce	Torpedinidae	Multiple Families	shark/ray/skate
black ray	Tetronarce peruana	peruana	Tetronarce	Torpedinidae	Multiple Families	shark/ray/skate
black ray	Typhlonarke tarakea	tarakea	Typhlonarke	Narkidae	Multiple Families	shark/ray/skate
black tip reef shark	Carcharhinus melanopterus	melanopterus	Carcharhinus	Carcharhinidae	Species Specific	shark/ray/skate
black tip shark	Carcharhinus limbatus	limbatus	Carcharhinus	Carcharhinidae	Genus specific	shark/ray/skate
black tip shark	Carcharhinus melanopterus	melanopterus	Carcharhinus	Carcharhinidae	Genus specific	shark/ray/skate
black tip shark	Carcharhinus tilstoni	tilstoni	Carcharhinus	Carcharhinidae	Genus specific	shark/ray/skate
blue grenadier	Macruronus novaezelandiae	novaezelandiae	Macruronus	Merlucciidae	Species Specific	hoki
blue shark	Prionace glauca	glauca	Prionace	Carcharhinidae	Species Specific	shark/ray/skate
bluefin tuna	Thunnus maccoyii	maccoyii	Thunnus	Scombridae	Genus specific	tuna
bluefin tuna	Thunnus orientalis	orientalis	Thunnus	Scombridae	Genus specific	tuna
bluefin tuna	Thunnus thynnus	thynnus	Thunnus	Scombridae	Genus specific	tuna
boneless fillets	N/A	N/A	N/A	N/A	Non-taxon specific	shark/ray/skate
calamari	Alluroteuthis antarcticus	antarcticus	Alluroteuthis	Neoteuthidae	Multiple Families	squid/calamar/cuttlefish
calamari	Afrololigo mercatoris	mercatoris	Afrololigo	Loliginidae	Multiple Families	squid/calamar/cuttlefish
calamari	Alloteuthis africana	africana	Alloteuthis	Loliginidae	Multiple Families	squid/calamar/cuttlefish
calamari	Alloteuthis media	media	Alloteuthis	Loliginidae	Multiple Families	squid/calamar/cuttlefish
calamari	Alloteuthis subulata	subulata	Alloteuthis	Loliginidae	Multiple Families	squid/calamar/cuttlefish
calamari	Ancistroteuthis lichtensteini	lichtensteini	Ancistroteuthis	Onychoteuthidae	Multiple Families	squid/calamar/cuttlefish
calamari	Bathyteuthis abyssicola	abyssicola	Bathyteuthis	Bathyteuthidae	Multiple Families	squid/calamar/cuttlefish
calamari	Berryteuthis anonychus	anonychus	Berryteuthis	Gonatidae	Multiple Families	squid/calamar/cuttlefish
calamari	Berryteuthis magister	magister	Berryteuthis	Gonatidae	Multiple Families	squid/calamar/cuttlefish
calamari	Brachioteuthis picta	picta	Brachioteuthis	Brachioteuthidae	Multiple Families	squid/calamar/cuttlefish
calamari	Brachioteuthis riisei	riisei	Brachioteuthis	Brachioteuthidae	Multiple Families	squid/calamar/cuttlefish
calamari	Chiroteuthis picteti	picteti	Chiroteuthis	Chiroteuthidae	Multiple Families	squid/calamar/cuttlefish
calamari	Chtenopteryx sicula	sicula	Chtenopteryx	Ctenopterygidae	Multiple Families	squid/calamar/cuttlefish
calamari	Doryteuthis ocula	ocula	Doryteuthis	Loliginidae	Multiple Families	squid/calamar/cuttlefish
calamari	Doryteuthis opalescens	opalescens	Doryteuthis	Loliginidae	Multiple Families	squid/calamar/cuttlefish
calamari	Doryteuthis roperi	roperi	Doryteuthis	Loliginidae	Multiple Families	squid/calamar/cuttlefish
calamari	Doryteuthis sanpaulensis	sanpaulensis	Doryteuthis	Loliginidae	Multiple Families	squid/calamar/cuttlefish
calamari	Doryteuthis surinamensis	surinamensis	Doryteuthis	Loliginidae	Multiple Families	squid/calamar/cuttlefish
calamari	Dosidicus gigas	gigas	Dosidicus	Ommastrephidae	Multiple Families	squid/calamar/cuttlefish
calamari	Eucleoteuthis luminosa	luminosa	Eucleoteuthis	Ommastrephidae	Multiple Families	squid/calamar/cuttlefish
calamari	Filippovia knipovitchi	knipovitchi	Filippovia	Onychoteuthidae	Multiple Families	squid/calamar/cuttlefish
calamari	Gonatopsis borealis	borealis	Gonatopsis	Gonatidae	Multiple Families	squid/calamar/cuttlefish
calamari	Gonatopsis makko	makko	Gonatopsis	Gonatidae	Multiple Families	squid/calamar/cuttlefish
calamari	Gonatus fabricii	fabricii	Gonatus	Gonatidae	Multiple Families	squid/calamar/cuttlefish
calamari	Gonatus kamtschaticus	kamtschaticus	Gonatus	Gonatidae	Multiple Families	squid/calamar/cuttlefish
calamari	Gonatus madokai	madokai	Gonatus	Gonatidae	Multiple Families	squid/calamar/cuttlefish
calamari	Gonatus onyx	onyx	Gonatus	Gonatidae	Multiple Families	squid/calamar/cuttlefish
calamari	Gonatus steenstrupi	steenstrupi	Gonatus	Gonatidae	Multiple Families	squid/calamar/cuttlefish
calamari	Heterololigo bleekeri	bleekeri	Heterololigo	Loliginidae	Multiple Families	squid/calamar/cuttlefish
calamari	Histioteuthis bonnellii	bonnellii	Histioteuthis	Histioteuthidae	Multiple Families	squid/calamar/cuttlefish
calamari	Histioteuthis corona	corona	Histioteuthis	Histioteuthidae	Multiple Families	squid/calamar/cuttlefish
calamari	Histioteuthis reversa	reversa	Histioteuthis	Histioteuthidae	Multiple Families	squid/calamar/cuttlefish
calamari	Histioteuthis reversa	reversa	Histioteuthis	Histioteuthidae	Multiple Families	squid/calamar/cuttlefish
calamari	Hyaloteuthis pelagica	pelagica	Hyaloteuthis	Ommastrephidae	Multiple Families	squid/calamar/cuttlefish
calamari	Illex argentinus	argentinus	Illex	Ommastrephidae	Multiple Families	squid/calamar/cuttlefish
calamari	Illex coindetii	coindetii	Illex	Ommastrephidae	Multiple Families	squid/calamar/cuttlefish
calamari	Illex illecebrosus	illecebrosus	Illex	Ommastrephidae	Multiple Families	squid/calamar/cuttlefish
calamari	Illex oxygonius	oxygonius	Illex	Ommastrephidae	Multiple Families	squid/calamar/cuttlefish
calamari	Loligo forbesii	forbesii	Loligo	Loliginidae	Multiple Families	squid/calamar/cuttlefish
calamari	Loligo reynaudii	reynaudii	Loligo	Loliginidae	Multiple Families	squid/calamar/cuttlefish
calamari	Loligo vulgaris	vulgaris	Loligo	Loliginidae	Multiple Families	squid/calamar/cuttlefish
calamari	Loliolus beka	beka	Loliolus	Loliginidae	Multiple Families	squid/calamar/cuttlefish
calamari	Loliolus japonica	japonica	Loliolus	Loliginidae	Multiple Families	squid/calamar/cuttlefish
calamari	Loliolus sumatrensis	sumatrensis	Loliolus	Loliginidae	Multiple Families	squid/calamar/cuttlefish
calamari	Loliolus uyii	uyii	Loliolus	Loliginidae	Multiple Families	squid/calamar/cuttlefish
calamari	Lolliguncula brevis	brevis	Lolliguncula	Loliginidae	Multiple Families	squid/calamar/cuttlefish
calamari	Lolliguncula diomedeae	diomedeae	Lolliguncula	Loliginidae	Multiple Families	squid/calamar/cuttlefish
calamari	Lolliguncula panamensis	panamensis	Lolliguncula	Loliginidae	Multiple Families	squid/calamar/cuttlefish
calamari	Martialia hyadesi	hyadesi	Martialia	Ommastrephidae	Multiple Families	squid/calamar/cuttlefish
calamari	Muusoctopus tegginmathae	tegginmathae	Muusoctopus	Bathypolypodinae	Multiple Families	squid/calamar/cuttlefish
calamari	Nototodarus gouldi	gouldi	Nototodarus	Ommastrephidae	Multiple Families	squid/calamar/cuttlefish
calamari	Nototodarus hawaiiensis	hawaiiensis	Nototodarus	Ommastrephidae	Multiple Families	squid/calamar/cuttlefish
calamari	Nototodarus sloanii	sloanii	Nototodarus	Ommastrephidae	Multiple Families	squid/calamar/cuttlefish
calamari	Ommastrephes bartramii	bartramii	Ommastrephes	Ommastrephidae	Multiple Families	squid/calamar/cuttlefish
calamari	Onychoteuthis banksii	banksii	Onychoteuthis	Onychoteuthidae	Multiple Families	squid/calamar/cuttlefish
calamari	Onychoteuthis borealijaponica	borealijaponica	Onychoteuthis	Onychoteuthidae	Multiple Families	squid/calamar/cuttlefish
calamari	Onykia carriboea	carriboea	Onykia	Onychoteuthidae	Multiple Families	squid/calamar/cuttlefish
calamari	Onykia robsoni	robsoni	Onykia	Onychoteuthidae	Multiple Families	squid/calamar/cuttlefish
calamari	Onykia robusta	robusta	Onykia	Onychoteuthidae	Multiple Families	squid/calamar/cuttlefish
calamari	Ornithoteuthis antillarum	antillarum	Ornithoteuthis	Ommastrephidae	Multiple Families	squid/calamar/cuttlefish
calamari	Ornithoteuthis volatilis	volatilis	Ornithoteuthis	Ommastrephidae	Multiple Families	squid/calamar/cuttlefish
calamari	Pholidoteuthis adami	adami	Pholidoteuthis	Lepidoteuthidae	Multiple Families	squid/calamar/cuttlefish
calamari	Pholidoteuthis massyae	massyae	Pholidoteuthis	Lepidoteuthidae	Multiple Families	squid/calamar/cuttlefish
calamari	Psychroteuthis glacialis	glacialis	Psychroteuthis	Psychroteuthidae	Multiple Families	squid/calamar/cuttlefish
calamari	Sepioteuthis australis	australis	Sepioteuthis	Loliginidae	Multiple Families	squid/calamar/cuttlefish
calamari	Sepioteuthis lessoniana	lessoniana	Sepioteuthis	Loliginidae	Multiple Families	squid/calamar/cuttlefish
calamari	Sepioteuthis sepioidea	sepioidea	Sepioteuthis	Loliginidae	Multiple Families	squid/calamar/cuttlefish
calamari	Stauroteuthis syrtensis	syrtensis	Stauroteuthis	Stauroteuthidae	Multiple Families	squid/calamar/cuttlefish
calamari	Sthenoteuthis oualaniensis	oualaniensis	Sthenoteuthis	Ommastrephidae	Multiple Families	squid/calamar/cuttlefish
calamari	Sthenoteuthis pteropus	pteropus	Sthenoteuthis	Ommastrephidae	Multiple Families	squid/calamar/cuttlefish
calamari	Stigmatoteuthis dofleini	dofleini	Stigmatoteuthis	Histioteuthidae	Multiple Families	squid/calamar/cuttlefish
calamari	Thysanoteuthis rhombus	rhombus	Thysanoteuthis	Thysanoteuthidae	Multiple Families	squid/calamar/cuttlefish
calamari	Todarodes angolensis	angolensis	Todarodes	Ommastrephidae	Multiple Families	squid/calamar/cuttlefish
calamari	Todarodes filippovae	filippovae	Todarodes	Ommastrephidae	Multiple Families	squid/calamar/cuttlefish
calamari	Todarodes pacificus	pacificus	Todarodes	Ommastrephidae	Multiple Families	squid/calamar/cuttlefish
calamari	Todarodes sagittatus	sagittatus	Todarodes	Ommastrephidae	Multiple Families	squid/calamar/cuttlefish
calamari	Todaropsis eblanae	eblanae	Todaropsis	Ommastrephidae	Multiple Families	squid/calamar/cuttlefish
calamari	Uroteuthis bartschi	bartschi	Uroteuthis	Loliginidae	Multiple Families	squid/calamar/cuttlefish
calamari	Uroteuthis chinensis	chinensis	Uroteuthis	Loliginidae	Multiple Families	squid/calamar/cuttlefish
calamari	Uroteuthis chinensis	chinensis	Uroteuthis	Loliginidae	Multiple Families	squid/calamar/cuttlefish
calamari	Uroteuthis edulis	edulis	Uroteuthis	Loliginidae	Multiple Families	squid/calamar/cuttlefish
calamari	Uroteuthis sibogae	sibogae	Uroteuthis	Loliginidae	Multiple Families	squid/calamar/cuttlefish
calamari	Uroteuthis singhalensis	singhalensis	Uroteuthis	Loliginidae	Multiple Families	squid/calamar/cuttlefish
calamari	Chiroteuthis veranii	veranii	Chiroteuthis	Chiroteuthidae	Multiple Families	squid/calamar/cuttlefish
calamari	Dorytheutis (Amerigo) gahi	gahi	Dorytheutis (Amerigo)	Loliginidae	Multiple Families	squid/calamar/cuttlefish
calamari	Dorytheutis (Amerigo) pealeii	pealeii	Dorytheutis (Amerigo)	Loliginidae	Multiple Families	squid/calamar/cuttlefish
calamari	Loligo duvauceli	duvauceli	Loligo	Loliginidae	Multiple Families	squid/calamar/cuttlefish
calamari	Loligo plei	plei	Loligo	Loliginidae	Multiple Families	squid/calamar/cuttlefish
calamari	Moroteuthopsis ingens	ingens	Moroteuthopsis	Onychoteuthidae	Multiple Families	squid/calamar/cuttlefish
calamari	Ommastrephes caroli	caroli	Ommastrephes	Ommastrephidae	Multiple Families	squid/calamar/cuttlefish
calamari	Onykia lonnbergi	lonnbergi	Onykia	Onychoteuthidae	Multiple Families	squid/calamar/cuttlefish
calamari	Walvisteuthis virilis	virilis	Walvisteuthis	Onychoteuthidae	Multiple Families	squid/calamar/cuttlefish
centroberyx gerrardi	Centroberyx gerrardi	gerrardi	Centroberyx	Berycidae	Species Specific	snapper
crab	Achelous asper	asper	Achelous	Portunidae	Multiple Families	other
crab	Achelous gibbesii	gibbesii	Achelous	Portunidae	Multiple Families	other
crab	Achelous spinimanus	spinimanus	Achelous	Portunidae	Multiple Families	other
crab	Achelous xantusii	xantusii	Achelous	Portunidae	Multiple Families	other
crab	Afruca tangeri	tangeri	Afruca	Ocypodidae	Multiple Families	other
crab	Amphithrax armatus	armatus	Amphithrax	Majidae	Multiple Families	other
crab	Arenaeus cribrarius	cribrarius	Arenaeus	Portunidae	Multiple Families	other
crab	Arenaeus mexicanus	mexicanus	Arenaeus	Portunidae	Multiple Families	other
crab	Ashtoret lunaris	lunaris	Ashtoret	Calappidae	Multiple Families	other
crab	Atelecyclus rotundatus	rotundatus	Atelecyclus	Atelecyclidae	Multiple Families	other
crab	Atelecyclus undecimdentatus	undecimdentatus	Atelecyclus	Atelecyclidae	Multiple Families	other
crab	Atergatopsis signata	signata	Atergatopsis	Xanthidae	Multiple Families	other
crab	Bathynectes maravigna	maravigna	Bathynectes	Portunidae	Multiple Families	other
crab	Bathynectes piperitus	piperitus	Bathynectes	Portunidae	Multiple Families	other
crab	Brachynotus sexdentatus	sexdentatus	Brachynotus	Grapsidae	Multiple Families	other
crab	Calappa calappa	calappa	Calappa	Calappidae	Multiple Families	other
crab	Calappa convexa	convexa	Calappa	Calappidae	Multiple Families	other
crab	Calappa flammea	flammea	Calappa	Calappidae	Multiple Families	other
crab	Calappa gallus	gallus	Calappa	Calappidae	Multiple Families	other
crab	Calappa granulata	granulata	Calappa	Calappidae	Multiple Families	other
crab	Calappa hepatica	hepatica	Calappa	Calappidae	Multiple Families	other
crab	Calappa lophos	lophos	Calappa	Calappidae	Multiple Families	other
crab	Calappa nitida	nitida	Calappa	Calappidae	Multiple Families	other
crab	Calappa ocellata	ocellata	Calappa	Calappidae	Multiple Families	other
crab	Calappa pelii	pelii	Calappa	Calappidae	Multiple Families	other
crab	Calappa philargius	philargius	Calappa	Calappidae	Multiple Families	other
crab	Calappa rubroguttata	rubroguttata	Calappa	Calappidae	Multiple Families	other
crab	Calappa sulcata	sulcata	Calappa	Calappidae	Multiple Families	other
crab	Calappula saussurei	saussurei	Calappula	Calappidae	Multiple Families	other
crab	Callinectes amnicola	amnicola	Callinectes	Portunidae	Multiple Families	other
crab	Callinectes arcuatus	arcuatus	Callinectes	Portunidae	Multiple Families	other
crab	Callinectes bellicosus	bellicosus	Callinectes	Portunidae	Multiple Families	other
crab	Callinectes bocourti	bocourti	Callinectes	Portunidae	Multiple Families	other
crab	Callinectes danae	danae	Callinectes	Portunidae	Multiple Families	other
crab	Callinectes exasperatus	exasperatus	Callinectes	Portunidae	Multiple Families	other
crab	Callinectes larvatus	larvatus	Callinectes	Portunidae	Multiple Families	other
crab	Callinectes maracaiboensis	maracaiboensis	Callinectes	Portunidae	Multiple Families	other
crab	Callinectes marginatus	marginatus	Callinectes	Portunidae	Multiple Families	other
crab	Callinectes ornatus	ornatus	Callinectes	Portunidae	Multiple Families	other
crab	Callinectes pallidus	pallidus	Callinectes	Portunidae	Multiple Families	other
crab	Callinectes rathbunae	rathbunae	Callinectes	Portunidae	Multiple Families	other
crab	Callinectes sapidus	sapidus	Callinectes	Portunidae	Multiple Families	other
crab	Callinectes similis	similis	Callinectes	Portunidae	Multiple Families	other
crab	Callinectes toxotes	toxotes	Callinectes	Portunidae	Multiple Families	other
crab	Cancer antennarius	antennarius	Cancer	Cancridae	Multiple Families	other
crab	Cancer bellianus	bellianus	Cancer	Cancridae	Multiple Families	other
crab	Cancer borealis	borealis	Cancer	Cancridae	Multiple Families	other
crab	Cancer irroratus	irroratus	Cancer	Cancridae	Multiple Families	other
crab	Cancer johngarthi	johngarthi	Cancer	Cancridae	Multiple Families	other
crab	Cancer pagurus	pagurus	Cancer	Cancridae	Multiple Families	other
crab	Cancer porteri	porteri	Cancer	Cancridae	Multiple Families	other
crab	Cancer productus	productus	Cancer	Cancridae	Multiple Families	other
crab	Carcinoplax longimanus	longimanus	Carcinoplax	Goneplacidae	Multiple Families	other
crab	Carcinus aestuarii	aestuarii	Carcinus	Portunidae	Multiple Families	other
crab	Carcinus maenas	maenas	Carcinus	Portunidae	Multiple Families	other
crab	Cardisoma armatum	armatum	Cardisoma	Gecarcinidae	Multiple Families	other
crab	Cardisoma carnifex	carnifex	Cardisoma	Gecarcinidae	Multiple Families	other
crab	Cardisoma crassum	crassum	Cardisoma	Gecarcinidae	Multiple Families	other
crab	Cardisoma guanhumi	guanhumi	Cardisoma	Gecarcinidae	Multiple Families	other
crab	Cardisoma longipes	longipes	Cardisoma	Gecarcinidae	Multiple Families	other
crab	Carpilius convexus	convexus	Carpilius	Xanthidae	Multiple Families	other
crab	Carpilius corallinus	corallinus	Carpilius	Xanthidae	Multiple Families	other
crab	Carpilius maculatus	maculatus	Carpilius	Xanthidae	Multiple Families	other
crab	Geothelphusa candidiensis	candidiensis	Geothelphusa	Potamidae	Multiple Families	other
crab	Chaceon affinis	affinis	Chaceon	Geryonidae	Multiple Families	other
crab	Chaceon australis	australis	Chaceon	Geryonidae	Multiple Families	other
crab	Chaceon bicolor	bicolor	Chaceon	Geryonidae	Multiple Families	other
crab	Chaceon chuni	chuni	Chaceon	Geryonidae	Multiple Families	other
crab	Chaceon eldorado	eldorado	Chaceon	Geryonidae	Multiple Families	other
crab	Chaceon erytheiae	erytheiae	Chaceon	Geryonidae	Multiple Families	other
crab	Chaceon fenneri	fenneri	Chaceon	Geryonidae	Multiple Families	other
crab	Chaceon gordonae	gordonae	Chaceon	Geryonidae	Multiple Families	other
crab	Chaceon granulatus	granulatus	Chaceon	Geryonidae	Multiple Families	other
crab	Chaceon karubar	karubar	Chaceon	Geryonidae	Multiple Families	other
crab	Chaceon macphersoni	macphersoni	Chaceon	Geryonidae	Multiple Families	other
crab	Chaceon maritae	maritae	Chaceon	Geryonidae	Multiple Families	other
crab	Chaceon notialis	notialis	Chaceon	Geryonidae	Multiple Families	other
crab	Chaceon poupini	poupini	Chaceon	Geryonidae	Multiple Families	other
crab	Chaceon quinquedens	quinquedens	Chaceon	Geryonidae	Multiple Families	other
crab	Chaceon sanctaehelenae	sanctaehelenae	Chaceon	Geryonidae	Multiple Families	other
crab	Charybdis affinis	affinis	Charybdis	Portunidae	Multiple Families	other
crab	Charybdis anisodon	anisodon	Charybdis	Portunidae	Multiple Families	other
crab	Charybdis annulata	annulata	Charybdis	Portunidae	Multiple Families	other
crab	Charybdis bimaculata	bimaculata	Charybdis	Portunidae	Multiple Families	other
crab	Charybdis feriatus	feriatus	Charybdis	Portunidae	Multiple Families	other
crab	Charybdis hawaiensis	hawaiensis	Charybdis	Portunidae	Multiple Families	other
crab	Charybdis hellerii	hellerii	Charybdis	Portunidae	Multiple Families	other
crab	Charybdis japonica	japonica	Charybdis	Portunidae	Multiple Families	other
crab	Charybdis longicollis	longicollis	Charybdis	Portunidae	Multiple Families	other
crab	Charybdis miles	miles	Charybdis	Portunidae	Multiple Families	other
crab	Charybdis natator	natator	Charybdis	Portunidae	Multiple Families	other
crab	Charybdis truncata	truncata	Charybdis	Portunidae	Multiple Families	other
crab	Chionoecetes bairdi	bairdi	Chionoecetes	Majidae	Multiple Families	other
crab	Chionoecetes japonicus	japonicus	Chionoecetes	Majidae	Multiple Families	other
crab	Chionoecetes opilio	opilio	Chionoecetes	Majidae	Multiple Families	other
crab	Corystes cassivelaunus	cassivelaunus	Corystes	Corystidae	Multiple Families	other
crab	Cronius ruber	ruber	Cronius	Portunidae	Multiple Families	other
crab	Cyclozodion angustum	angustum	Cyclozodion	Calappidae	Multiple Families	other
crab	Dromia erythropus	erythropus	Dromia	Dromiidae	Multiple Families	other
crab	Dromia personata	personata	Dromia	Dromiidae	Multiple Families	other
crab	Ebalia cranchii	cranchii	Ebalia	Leucosiidae	Multiple Families	other
crab	Ebalia tuberosa	tuberosa	Ebalia	Leucosiidae	Multiple Families	other
crab	Ebalia tumefacta	tumefacta	Ebalia	Leucosiidae	Multiple Families	other
crab	Episesarma chengtongense	chengtongense	Episesarma	Grapsidae	Multiple Families	other
crab	Episesarma mederi	mederi	Episesarma	Grapsidae	Multiple Families	other
crab	Episesarma palawanense	palawanense	Episesarma	Grapsidae	Multiple Families	other
crab	Episesarma singaporense	singaporense	Episesarma	Grapsidae	Multiple Families	other
crab	Episesarma versicolor	versicolor	Episesarma	Grapsidae	Multiple Families	other
crab	Epixanthus dentatus	dentatus	Epixanthus	Xanthidae	Multiple Families	other
crab	Erimacrus isenbeckii	isenbeckii	Erimacrus	Atelecyclidae	Multiple Families	other
crab	Eriocheir sinensis	sinensis	Eriocheir	Grapsidae	Multiple Families	other
crab	Eriphia sebana	sebana	Eriphia	Xanthidae	Multiple Families	other
crab	Eriphia smithii	smithii	Eriphia	Xanthidae	Multiple Families	other
crab	Eriphia verrucosa	verrucosa	Eriphia	Xanthidae	Multiple Families	other
crab	Somanniathelphusa sinensis	sinensis	Somanniathelphusa	Gecarcinucidae	Multiple Families	other
crab	Ethusa ciliatifrons	ciliatifrons	Ethusa	Dorippidae	Multiple Families	other
crab	Etisus dentatus	dentatus	Etisus	Xanthidae	Multiple Families	other
crab	Etisus laevimanus	laevimanus	Etisus	Xanthidae	Multiple Families	other
crab	Etisus splendidus	splendidus	Etisus	Xanthidae	Multiple Families	other
crab	Etisus utilis	utilis	Etisus	Xanthidae	Multiple Families	other
crab	Euphylax dovii	dovii	Euphylax	Portunidae	Multiple Families	other
crab	Euphylax robustus	robustus	Euphylax	Portunidae	Multiple Families	other
crab	Galene bispinosa	bispinosa	Galene	Pilumnidae	Multiple Families	other
crab	Gecarcinus quadratus	quadratus	Gecarcinus	Gecarcinidae	Multiple Families	other
crab	Gecarcoidea lalandii	lalandii	Gecarcoidea	Gecarcinidae	Multiple Families	other
crab	Geryon longipes	longipes	Geryon	Geryonidae	Multiple Families	other
crab	Geryon trispinosus	trispinosus	Geryon	Geryonidae	Multiple Families	other
crab	Glebocarcinus amphioetus	amphioetus	Glebocarcinus	Cancridae	Multiple Families	other
crab	Goneplax rhomboides	rhomboides	Goneplax	Goneplacidae	Multiple Families	other
crab	Goniopsis pelii	pelii	Goniopsis	Grapsidae	Multiple Families	other
crab	Goniopsis pulchra	pulchra	Goniopsis	Grapsidae	Multiple Families	other
crab	Grapsus adscensionis	adscensionis	Grapsus	Grapsidae	Multiple Families	other
crab	Grapsus albolineatus	albolineatus	Grapsus	Grapsidae	Multiple Families	other
crab	Grapsus grapsus	grapsus	Grapsus	Grapsidae	Multiple Families	other
crab	Grapsus tenuicrustatus	tenuicrustatus	Grapsus	Grapsidae	Multiple Families	other
crab	Hepatus gronovii	gronovii	Hepatus	Calappidae	Multiple Families	other
crab	Hepatus kossmanni	kossmanni	Hepatus	Calappidae	Multiple Families	other
crab	Hepatus lineatus	lineatus	Hepatus	Calappidae	Multiple Families	other
crab	Hepatus pudibundus	pudibundus	Hepatus	Calappidae	Multiple Families	other
crab	Homalaspis plana	plana	Homalaspis	Xanthidae	Multiple Families	other
crab	Homola barbata	barbata	Homola	Homolidae	Multiple Families	other
crab	Hyas araneus	araneus	Hyas	Oregoniidae	Multiple Families	other
crab	Hyas coarctatus	coarctatus	Hyas	Oregoniidae	Multiple Families	other
crab	Hypothalassia armata	armata	Hypothalassia	Xanthidae	Multiple Families	other
crab	Inachus dorsettensis	dorsettensis	Inachus	Inachidae	Multiple Families	other
crab	Inachus leptochirus	leptochirus	Inachus	Inachidae	Multiple Families	other
crab	Jacquinotia edwardsii	edwardsii	Jacquinotia	Majidae	Multiple Families	other
crab	Johngarthia malpilensis	malpilensis	Johngarthia	Gecarcinidae	Multiple Families	other
crab	Johngarthia planata	planata	Johngarthia	Gecarcinidae	Multiple Families	other
crab	Lauridromia dehaani	dehaani	Lauridromia	Dromiidae	Multiple Families	other
crab	Lauridromia indica	indica	Lauridromia	Dromiidae	Multiple Families	other
crab	Libinia emarginata	emarginata	Libinia	Pisidae	Multiple Families	other
crab	Liocarcinus corrugatus	corrugatus	Liocarcinus	Portunidae	Multiple Families	other
crab	Liocarcinus depurator	depurator	Liocarcinus	Portunidae	Multiple Families	other
crab	Liocarcinus holsatus	holsatus	Liocarcinus	Portunidae	Multiple Families	other
crab	Liocarcinus marmoreus	marmoreus	Liocarcinus	Portunidae	Multiple Families	other
crab	Liocarcinus navigator	navigator	Liocarcinus	Portunidae	Multiple Families	other
crab	Liocarcinus pusillus	pusillus	Liocarcinus	Portunidae	Multiple Families	other
crab	Liocarcinus vernalis	vernalis	Liocarcinus	Portunidae	Multiple Families	other
crab	Lithodes aequispina	aequispina	Lithodes	Lithodidae	Multiple Families	other
crab	Lithodes confundens	confundens	Lithodes	Lithodidae	Multiple Families	other
crab	Lithodes ferox	ferox	Lithodes	Lithodidae	Multiple Families	other
crab	Lithodes maja	maja	Lithodes	Lithodidae	Multiple Families	other
crab	Lithodes murrayi	murrayi	Lithodes	Lithodidae	Multiple Families	other
crab	Lithodes santolla	santolla	Lithodes	Lithodidae	Multiple Families	other
crab	Macrophtalmus depressus	depressus	Macrophtalmus	Ocypodidae	Multiple Families	other
crab	Macropipus tuberculatus	tuberculatus	Macropipus	Portunidae	Multiple Families	other
crab	Macropodia rostrata	rostrata	Macropodia	Inachidae	Multiple Families	other
crab	Macropodia tenuirostris	tenuirostris	Macropodia	Inachidae	Multiple Families	other
crab	Maguimithrax spinosissimus	spinosissimus	Maguimithrax	Majidae	Multiple Families	other
crab	Maiopsis panamensis	panamensis	Maiopsis	Majidae	Multiple Families	other
crab	Maja brachydactyla	brachydactyla	Maja	Majidae	Multiple Families	other
crab	Maja crispata	crispata	Maja	Majidae	Multiple Families	other
crab	Maja squinado	squinado	Maja	Majidae	Multiple Families	other
crab	Matuta planipes	planipes	Matuta	Calappidae	Multiple Families	other
crab	Matuta victor	victor	Matuta	Calappidae	Multiple Families	other
crab	Menippe frontalis	frontalis	Menippe	Xanthidae	Multiple Families	other
crab	Menippe mercenaria	mercenaria	Menippe	Xanthidae	Multiple Families	other
crab	Menippe nodifrons	nodifrons	Menippe	Xanthidae	Multiple Families	other
crab	Menippe rumphii	rumphii	Menippe	Xanthidae	Multiple Families	other
crab	Metacarcinus edwardsii	edwardsii	Metacarcinus	Cancridae	Multiple Families	other
crab	Metacarcinus magister	magister	Metacarcinus	Cancridae	Multiple Families	other
crab	Metagrapsus messor	messor	Metagrapsus	Grapsidae	Multiple Families	other
crab	Monodaeus couchii	couchii	Monodaeus	Xanthidae	Multiple Families	other
crab	Monomia haanii	haanii	Monomia	Portunidae	Multiple Families	other
crab	Myomenippe fornasinii	fornasinii	Myomenippe	Xanthidae	Multiple Families	other
crab	Myomenippe hardwickii	hardwickii	Myomenippe	Xanthidae	Multiple Families	other
crab	Necora puber	puber	Necora	Portunidae	Multiple Families	other
crab	Neolithodes asperrimus	asperrimus	Neolithodes	Lithodidae	Multiple Families	other
crab	Neolithodes capensis	capensis	Neolithodes	Lithodidae	Multiple Families	other
crab	Neolithodes diomedeae	diomedeae	Neolithodes	Lithodidae	Multiple Families	other
crab	Neomaja goltziana	goltziana	Neomaja	Majidae	Multiple Families	other
crab	Neosarmatium meinerti	meinerti	Neosarmatium	Grapsidae	Multiple Families	other
crab	Ocypode africana	africana	Ocypode	Ocypodidae	Multiple Families	other
crab	Ocypode ceratophthalmus	ceratophthalmus	Ocypode	Ocypodidae	Multiple Families	other
crab	Ocypode cordimanus	cordimanus	Ocypode	Ocypodidae	Multiple Families	other
crab	Ocypode cursor	cursor	Ocypode	Ocypodidae	Multiple Families	other
crab	Ocypode madagascariensis	madagascariensis	Ocypode	Ocypodidae	Multiple Families	other
crab	Ocypode rotundata	rotundata	Ocypode	Ocypodidae	Multiple Families	other
crab	Ocypode ryderi	ryderi	Ocypode	Ocypodidae	Multiple Families	other
crab	Ovalipes iridescens	iridescens	Ovalipes	Portunidae	Multiple Families	other
crab	Ovalipes punctatus	punctatus	Ovalipes	Portunidae	Multiple Families	other
crab	Ozius guttatus	guttatus	Ozius	Xanthidae	Multiple Families	other
crab	Ozius tuberculosus	tuberculosus	Ozius	Xanthidae	Multiple Families	other
crab	Ozius verreauxii	verreauxii	Ozius	Xanthidae	Multiple Families	other
crab	Pachygrapsus marmoratus	marmoratus	Pachygrapsus	Grapsidae	Multiple Families	other
crab	Pachygrapsus transversus	transversus	Pachygrapsus	Grapsidae	Multiple Families	other
crab	Panopeus africanus	africanus	Panopeus	Xanthidae	Multiple Families	other
crab	Paralithodes brevipes	brevipes	Paralithodes	Lithodidae	Multiple Families	other
crab	Paralithodes camtschaticus	camtschaticus	Paralithodes	Lithodidae	Multiple Families	other
crab	Paralithodes platypus	platypus	Paralithodes	Lithodidae	Multiple Families	other
crab	Paralomis aculeata	aculeata	Paralomis	Lithodidae	Multiple Families	other
crab	Paralomis anamerae	anamerae	Paralomis	Lithodidae	Multiple Families	other
crab	Paralomis formosa	formosa	Paralomis	Lithodidae	Multiple Families	other
crab	Paralomis granulosa	granulosa	Paralomis	Lithodidae	Multiple Families	other
crab	Paralomis longipes	longipes	Paralomis	Lithodidae	Multiple Families	other
crab	Paralomis spinosissima	spinosissima	Paralomis	Lithodidae	Multiple Families	other
crab	Paralomis verrilli	verrilli	Paralomis	Lithodidae	Multiple Families	other
crab	Paromola cuvieri	cuvieri	Paromola	Homolidae	Multiple Families	other
crab	Paromola japonica	japonica	Paromola	Homolidae	Multiple Families	other
crab	Percnon gibbesi	gibbesi	Percnon	Plagusiidae	Multiple Families	other
crab	Pilumnus hirtellus	hirtellus	Pilumnus	Pilumnidae	Multiple Families	other
crab	Pirimela denticulata	denticulata	Pirimela	Carcinidae	Multiple Families	other
crab	Pisa armata	armata	Pisa	Epialtidae	Multiple Families	other
crab	Plagusia depressa	depressa	Plagusia	Plagusiidae	Multiple Families	other
crab	Plagusia squamosa	squamosa	Plagusia	Grapsidae	Multiple Families	other
crab	Platymaia turbynei	turbynei	Platymaia	Inachidae	Multiple Families	other
crab	Platymera gaudichaudii	gaudichaudii	Platymera	Calappidae	Multiple Families	other
crab	Podophthalmus vigil	vigil	Podophthalmus	Portunidae	Multiple Families	other
crab	Polybius henslowii	henslowii	Polybius	Portunidae	Multiple Families	other
crab	Portumnus latipes	latipes	Portumnus	Portunidae	Multiple Families	other
crab	Portunus hastatus	hastatus	Portunus	Portunidae	Multiple Families	other
crab	Portunus pelagicus	pelagicus	Portunus	Portunidae	Multiple Families	other
crab	Portunus sanguinolentus	sanguinolentus	Portunus	Portunidae	Multiple Families	other
crab	Portunus segnis	segnis	Portunus	Portunidae	Multiple Families	other
crab	Portunus trituberculatus	trituberculatus	Portunus	Portunidae	Multiple Families	other
crab	Pseudocarcinus gigas	gigas	Pseudocarcinus	Menippidae	Multiple Families	other
crab	Ranina ranina	ranina	Ranina	Raninidae	Multiple Families	other
crab	Rhithropanopeus harrisii	harrisii	Rhithropanopeus	Xanthidae	Multiple Families	other
crab	Sanquerus validus	validus	Sanquerus	Portunidae	Multiple Families	other
crab	Schizophrys aspera	aspera	Schizophrys	Majidae	Multiple Families	other
crab	Schizophrys dama	dama	Schizophrys	Majidae	Multiple Families	other
crab	Scylla olivacea	olivacea	Scylla	Portunidae	Multiple Families	other
crab	Scylla paramamosain	paramamosain	Scylla	Portunidae	Multiple Families	other
crab	Scylla serrata	serrata	Scylla	Portunidae	Multiple Families	other
crab	Scylla tranquebarica	tranquebarica	Scylla	Portunidae	Multiple Families	other
crab	Sesarma angolense	angolense	Sesarma	Grapsidae	Multiple Families	other
crab	Sesarma sulcatum	sulcatum	Sesarma	Grapsidae	Multiple Families	other
crab	Stenocionops ovata	ovata	Stenocionops	Majidae	Multiple Families	other
crab	Telmessus cheiragonus	cheiragonus	Telmessus	Cheiragonidae	Multiple Families	other
crab	Thalamita crenata	crenata	Thalamita	Portunidae	Multiple Families	other
crab	Thalamita spinimana	spinimana	Thalamita	Portunidae	Multiple Families	other
crab	Thia scutellata	scutellata	Thia	Thiidae	Multiple Families	other
crab	Tuerkayana hirtipes	hirtipes	Tuerkayana	Gecarcinidae	Multiple Families	other
crab	Tuerkayana rotundum	rotundum	Tuerkayana	Gecarcinidae	Multiple Families	other
crab	Tumidodromia dormia	dormia	Tumidodromia	Dromiidae	Multiple Families	other
crab	Uca tangeri	tangeri	Uca	Ocypodidae	Multiple Families	other
crab	Ucides cordatus	cordatus	Ucides	Ocypodidae	Multiple Families	other
crab	Ucides occidentalis	occidentalis	Ucides	Ocypodidae	Multiple Families	other
crab	Varuna litterata	litterata	Varuna	Grapsidae	Multiple Families	other
crab	Varuna yui	yui	Varuna	Grapsidae	Multiple Families	other
crab	Xantho pilipes	pilipes	Xantho	Xanthidae	Multiple Families	other
crab	Xantho poressa	poressa	Xantho	Xanthidae	Multiple Families	other
crimson snapper	Lutjanus erythropterus	erythropterus	Lutjanus	Lutjanidae	Family Specific	snapper
crimson snapper	Pristipomoides filamentosus	filamentosus	Pristipomoides	Lutjanidae	Family Specific	snapper
cuttlefish	Metasepia pfefferi	pfefferi	Metasepia	Sepiidae	Family Specific	other
cuttlefish	Metasepia tullbergi	tullbergi	Metasepia	Sepiidae	Family Specific	other
cuttlefish	Sepia aculeata	aculeata	Sepia	Sepiidae	Family Specific	other
cuttlefish	Sepia acuminata	acuminata	Sepia	Sepiidae	Family Specific	other
cuttlefish	Sepia andreana	andreana	Sepia	Sepiidae	Family Specific	other
cuttlefish	Sepia apama	apama	Sepia	Sepiidae	Family Specific	other
cuttlefish	Sepia arabica	arabica	Sepia	Sepiidae	Family Specific	other
cuttlefish	Sepia aureomaculata	aureomaculata	Sepia	Sepiidae	Family Specific	other
cuttlefish	Sepia australis	australis	Sepia	Sepiidae	Family Specific	other
cuttlefish	Sepia bandensis	bandensis	Sepia	Sepiidae	Family Specific	other
cuttlefish	Sepia bartletti	bartletti	Sepia	Sepiidae	Family Specific	other
cuttlefish	Sepia bertheloti	bertheloti	Sepia	Sepiidae	Family Specific	other
cuttlefish	Sepia braggi	braggi	Sepia	Sepiidae	Family Specific	other
cuttlefish	Sepia brevimana	brevimana	Sepia	Sepiidae	Family Specific	other
cuttlefish	Sepia cultrata	cultrata	Sepia	Sepiidae	Family Specific	other
cuttlefish	Sepia elegans	elegans	Sepia	Sepiidae	Family Specific	other
cuttlefish	Sepia elliptica	elliptica	Sepia	Sepiidae	Family Specific	other
cuttlefish	Sepia elobyana	elobyana	Sepia	Sepiidae	Family Specific	other
cuttlefish	Sepia erostrata	erostrata	Sepia	Sepiidae	Family Specific	other
cuttlefish	Sepia esculenta	esculenta	Sepia	Sepiidae	Family Specific	other
cuttlefish	Sepia foliopeza	foliopeza	Sepia	Sepiidae	Family Specific	other
cuttlefish	Sepia grahami	grahami	Sepia	Sepiidae	Family Specific	other
cuttlefish	Sepia hedleyi	hedleyi	Sepia	Sepiidae	Family Specific	other
cuttlefish	Sepia hierredda	hierredda	Sepia	Sepiidae	Family Specific	other
cuttlefish	Sepia incerta	incerta	Sepia	Sepiidae	Family Specific	other
cuttlefish	Sepia kobiensis	kobiensis	Sepia	Sepiidae	Family Specific	other
cuttlefish	Sepia latimanus	latimanus	Sepia	Sepiidae	Family Specific	other
cuttlefish	Sepia longipes	longipes	Sepia	Sepiidae	Family Specific	other
cuttlefish	Sepia lorigera	lorigera	Sepia	Sepiidae	Family Specific	other
cuttlefish	Sepia lycidas	lycidas	Sepia	Sepiidae	Family Specific	other
cuttlefish	Sepia madokai	madokai	Sepia	Sepiidae	Family Specific	other
cuttlefish	Sepia mestus	mestus	Sepia	Sepiidae	Family Specific	other
cuttlefish	Sepia mira	mira	Sepia	Sepiidae	Family Specific	other
cuttlefish	Sepia murrayi	murrayi	Sepia	Sepiidae	Family Specific	other
cuttlefish	Sepia officinalis	officinalis	Sepia	Sepiidae	Family Specific	other
cuttlefish	Sepia omani	omani	Sepia	Sepiidae	Family Specific	other
cuttlefish	Sepia opipara	opipara	Sepia	Sepiidae	Family Specific	other
cuttlefish	Sepia orbignyana	orbignyana	Sepia	Sepiidae	Family Specific	other
cuttlefish	Sepia papuensis	papuensis	Sepia	Sepiidae	Family Specific	other
cuttlefish	Sepia pardex	pardex	Sepia	Sepiidae	Family Specific	other
cuttlefish	Sepia peterseni	peterseni	Sepia	Sepiidae	Family Specific	other
cuttlefish	Sepia pharaonis	pharaonis	Sepia	Sepiidae	Family Specific	other
cuttlefish	Sepia plangon	plangon	Sepia	Sepiidae	Family Specific	other
cuttlefish	Sepia prabahari	prabahari	Sepia	Sepiidae	Family Specific	other
cuttlefish	Sepia prashadi	prashadi	Sepia	Sepiidae	Family Specific	other
cuttlefish	Sepia ramani	ramani	Sepia	Sepiidae	Family Specific	other
cuttlefish	Sepia recurvirostra	recurvirostra	Sepia	Sepiidae	Family Specific	other
cuttlefish	Sepia rozella	rozella	Sepia	Sepiidae	Family Specific	other
cuttlefish	Sepia savignyi	savignyi	Sepia	Sepiidae	Family Specific	other
cuttlefish	Sepia simoniana	simoniana	Sepia	Sepiidae	Family Specific	other
cuttlefish	Sepia smithi	smithi	Sepia	Sepiidae	Family Specific	other
cuttlefish	Sepia stellifera	stellifera	Sepia	Sepiidae	Family Specific	other
cuttlefish	Sepia subtenuipes	subtenuipes	Sepia	Sepiidae	Family Specific	other
cuttlefish	Sepia sulcata	sulcata	Sepia	Sepiidae	Family Specific	other
cuttlefish	Sepia tenuipes	tenuipes	Sepia	Sepiidae	Family Specific	other
cuttlefish	Sepia tokioensis	tokioensis	Sepia	Sepiidae	Family Specific	other
cuttlefish	Sepia trygonina	trygonina	Sepia	Sepiidae	Family Specific	other
cuttlefish	Sepia vermiculata	vermiculata	Sepia	Sepiidae	Family Specific	other
cuttlefish	Sepia vietnamica	vietnamica	Sepia	Sepiidae	Family Specific	other
cuttlefish	Sepia vossi	vossi	Sepia	Sepiidae	Family Specific	other
cuttlefish	Sepia whitleyana	whitleyana	Sepia	Sepiidae	Family Specific	other
cuttlefish	Sepia zanzibarica	zanzibarica	Sepia	Sepiidae	Family Specific	other
cuttlefish	Sepiella inermis	inermis	Sepiella	Sepiidae	Family Specific	other
cuttlefish	Sepiella japonica	japonica	Sepiella	Sepiidae	Family Specific	other
cuttlefish	Sepiella ocellata	ocellata	Sepiella	Sepiidae	Family Specific	other
cuttlefish	Sepiella ornata	ornata	Sepiella	Sepiidae	Family Specific	other
cuttlefish	Sepiella weberi	weberi	Sepiella	Sepiidae	Family Specific	other
cuttlefish meat (sepia spp.), fish meat (nemipterus spp.)	Nemipterus bipunctatus	bipunctatus	Nemipterus	Nemipteridae	Multiple Families	squid/calamar/cuttlefish
cuttlefish meat (sepia spp.), fish meat (nemipterus spp.)	Nemipterus hexodon	hexodon	Nemipterus	Nemipteridae	Multiple Families	squid/calamar/cuttlefish
cuttlefish meat (sepia spp.), fish meat (nemipterus spp.)	Nemipterus japonicus	japonicus	Nemipterus	Nemipteridae	Multiple Families	squid/calamar/cuttlefish
cuttlefish meat (sepia spp.), fish meat (nemipterus spp.)	Nemipterus marginatus	marginatus	Nemipterus	Nemipteridae	Multiple Families	squid/calamar/cuttlefish
cuttlefish meat (sepia spp.), fish meat (nemipterus spp.)	Nemipterus nematophorus	nematophorus	Nemipterus	Nemipteridae	Multiple Families	squid/calamar/cuttlefish
cuttlefish meat (sepia spp.), fish meat (nemipterus spp.)	Nemipterus nemurus	nemurus	Nemipterus	Nemipteridae	Multiple Families	squid/calamar/cuttlefish
cuttlefish meat (sepia spp.), fish meat (nemipterus spp.)	Nemipterus peronii	peronii	Nemipterus	Nemipteridae	Multiple Families	squid/calamar/cuttlefish
cuttlefish meat (sepia spp.), fish meat (nemipterus spp.)	Nemipterus randalli	randalli	Nemipterus	Nemipteridae	Multiple Families	squid/calamar/cuttlefish
cuttlefish meat (sepia spp.), fish meat (nemipterus spp.)	Nemipterus virgatus	virgatus	Nemipterus	Nemipteridae	Multiple Families	squid/calamar/cuttlefish
cuttlefish meat (sepia spp.), fish meat (nemipterus spp.)	Nemipterus zysron	zysron	Nemipterus	Nemipteridae	Multiple Families	squid/calamar/cuttlefish
cuttlefish meat (sepia spp.), fish meat (nemipterus spp.)	Sepia aculeata	aculeata	Sepia	Sepiidae	Multiple Families	squid/calamar/cuttlefish
cuttlefish meat (sepia spp.), fish meat (nemipterus spp.)	Sepia acuminata	acuminata	Sepia	Sepiidae	Multiple Families	squid/calamar/cuttlefish
cuttlefish meat (sepia spp.), fish meat (nemipterus spp.)	Sepia andreana	andreana	Sepia	Sepiidae	Multiple Families	squid/calamar/cuttlefish
cuttlefish meat (sepia spp.), fish meat (nemipterus spp.)	Sepia apama	apama	Sepia	Sepiidae	Multiple Families	squid/calamar/cuttlefish
cuttlefish meat (sepia spp.), fish meat (nemipterus spp.)	Sepia arabica	arabica	Sepia	Sepiidae	Multiple Families	squid/calamar/cuttlefish
cuttlefish meat (sepia spp.), fish meat (nemipterus spp.)	Sepia aureomaculata	aureomaculata	Sepia	Sepiidae	Multiple Families	squid/calamar/cuttlefish
cuttlefish meat (sepia spp.), fish meat (nemipterus spp.)	Sepia australis	australis	Sepia	Sepiidae	Multiple Families	squid/calamar/cuttlefish
cuttlefish meat (sepia spp.), fish meat (nemipterus spp.)	Sepia bandensis	bandensis	Sepia	Sepiidae	Multiple Families	squid/calamar/cuttlefish
cuttlefish meat (sepia spp.), fish meat (nemipterus spp.)	Sepia bartletti	bartletti	Sepia	Sepiidae	Multiple Families	squid/calamar/cuttlefish
cuttlefish meat (sepia spp.), fish meat (nemipterus spp.)	Sepia bertheloti	bertheloti	Sepia	Sepiidae	Multiple Families	squid/calamar/cuttlefish
cuttlefish meat (sepia spp.), fish meat (nemipterus spp.)	Sepia braggi	braggi	Sepia	Sepiidae	Multiple Families	squid/calamar/cuttlefish
cuttlefish meat (sepia spp.), fish meat (nemipterus spp.)	Sepia brevimana	brevimana	Sepia	Sepiidae	Multiple Families	squid/calamar/cuttlefish
cuttlefish meat (sepia spp.), fish meat (nemipterus spp.)	Sepia cultrata	cultrata	Sepia	Sepiidae	Multiple Families	squid/calamar/cuttlefish
cuttlefish meat (sepia spp.), fish meat (nemipterus spp.)	Sepia elegans	elegans	Sepia	Sepiidae	Multiple Families	squid/calamar/cuttlefish
cuttlefish meat (sepia spp.), fish meat (nemipterus spp.)	Sepia elliptica	elliptica	Sepia	Sepiidae	Multiple Families	squid/calamar/cuttlefish
cuttlefish meat (sepia spp.), fish meat (nemipterus spp.)	Sepia elobyana	elobyana	Sepia	Sepiidae	Multiple Families	squid/calamar/cuttlefish
cuttlefish meat (sepia spp.), fish meat (nemipterus spp.)	Sepia erostrata	erostrata	Sepia	Sepiidae	Multiple Families	squid/calamar/cuttlefish
cuttlefish meat (sepia spp.), fish meat (nemipterus spp.)	Sepia esculenta	esculenta	Sepia	Sepiidae	Multiple Families	squid/calamar/cuttlefish
cuttlefish meat (sepia spp.), fish meat (nemipterus spp.)	Sepia foliopeza	foliopeza	Sepia	Sepiidae	Multiple Families	squid/calamar/cuttlefish
cuttlefish meat (sepia spp.), fish meat (nemipterus spp.)	Sepia grahami	grahami	Sepia	Sepiidae	Multiple Families	squid/calamar/cuttlefish
cuttlefish meat (sepia spp.), fish meat (nemipterus spp.)	Sepia hedleyi	hedleyi	Sepia	Sepiidae	Multiple Families	squid/calamar/cuttlefish
cuttlefish meat (sepia spp.), fish meat (nemipterus spp.)	Sepia hierredda	hierredda	Sepia	Sepiidae	Multiple Families	squid/calamar/cuttlefish
cuttlefish meat (sepia spp.), fish meat (nemipterus spp.)	Sepia incerta	incerta	Sepia	Sepiidae	Multiple Families	squid/calamar/cuttlefish
cuttlefish meat (sepia spp.), fish meat (nemipterus spp.)	Sepia kobiensis	kobiensis	Sepia	Sepiidae	Multiple Families	squid/calamar/cuttlefish
cuttlefish meat (sepia spp.), fish meat (nemipterus spp.)	Sepia latimanus	latimanus	Sepia	Sepiidae	Multiple Families	squid/calamar/cuttlefish
cuttlefish meat (sepia spp.), fish meat (nemipterus spp.)	Sepia longipes	longipes	Sepia	Sepiidae	Multiple Families	squid/calamar/cuttlefish
cuttlefish meat (sepia spp.), fish meat (nemipterus spp.)	Sepia lorigera	lorigera	Sepia	Sepiidae	Multiple Families	squid/calamar/cuttlefish
cuttlefish meat (sepia spp.), fish meat (nemipterus spp.)	Sepia lycidas	lycidas	Sepia	Sepiidae	Multiple Families	squid/calamar/cuttlefish
cuttlefish meat (sepia spp.), fish meat (nemipterus spp.)	Sepia madokai	madokai	Sepia	Sepiidae	Multiple Families	squid/calamar/cuttlefish
cuttlefish meat (sepia spp.), fish meat (nemipterus spp.)	Sepia mestus	mestus	Sepia	Sepiidae	Multiple Families	squid/calamar/cuttlefish
cuttlefish meat (sepia spp.), fish meat (nemipterus spp.)	Sepia mira	mira	Sepia	Sepiidae	Multiple Families	squid/calamar/cuttlefish
cuttlefish meat (sepia spp.), fish meat (nemipterus spp.)	Sepia murrayi	murrayi	Sepia	Sepiidae	Multiple Families	squid/calamar/cuttlefish
cuttlefish meat (sepia spp.), fish meat (nemipterus spp.)	Sepia officinalis	officinalis	Sepia	Sepiidae	Multiple Families	squid/calamar/cuttlefish
cuttlefish meat (sepia spp.), fish meat (nemipterus spp.)	Sepia omani	omani	Sepia	Sepiidae	Multiple Families	squid/calamar/cuttlefish
cuttlefish meat (sepia spp.), fish meat (nemipterus spp.)	Sepia opipara	opipara	Sepia	Sepiidae	Multiple Families	squid/calamar/cuttlefish
cuttlefish meat (sepia spp.), fish meat (nemipterus spp.)	Sepia orbignyana	orbignyana	Sepia	Sepiidae	Multiple Families	squid/calamar/cuttlefish
cuttlefish meat (sepia spp.), fish meat (nemipterus spp.)	Sepia papuensis	papuensis	Sepia	Sepiidae	Multiple Families	squid/calamar/cuttlefish
cuttlefish meat (sepia spp.), fish meat (nemipterus spp.)	Sepia pardex	pardex	Sepia	Sepiidae	Multiple Families	squid/calamar/cuttlefish
cuttlefish meat (sepia spp.), fish meat (nemipterus spp.)	Sepia peterseni	peterseni	Sepia	Sepiidae	Multiple Families	squid/calamar/cuttlefish
cuttlefish meat (sepia spp.), fish meat (nemipterus spp.)	Sepia pharaonis	pharaonis	Sepia	Sepiidae	Multiple Families	squid/calamar/cuttlefish
cuttlefish meat (sepia spp.), fish meat (nemipterus spp.)	Sepia plangon	plangon	Sepia	Sepiidae	Multiple Families	squid/calamar/cuttlefish
cuttlefish meat (sepia spp.), fish meat (nemipterus spp.)	Sepia prabahari	prabahari	Sepia	Sepiidae	Multiple Families	squid/calamar/cuttlefish
cuttlefish meat (sepia spp.), fish meat (nemipterus spp.)	Sepia prashadi	prashadi	Sepia	Sepiidae	Multiple Families	squid/calamar/cuttlefish
cuttlefish meat (sepia spp.), fish meat (nemipterus spp.)	Sepia ramani	ramani	Sepia	Sepiidae	Multiple Families	squid/calamar/cuttlefish
cuttlefish meat (sepia spp.), fish meat (nemipterus spp.)	Sepia recurvirostra	recurvirostra	Sepia	Sepiidae	Multiple Families	squid/calamar/cuttlefish
cuttlefish meat (sepia spp.), fish meat (nemipterus spp.)	Sepia rozella	rozella	Sepia	Sepiidae	Multiple Families	squid/calamar/cuttlefish
cuttlefish meat (sepia spp.), fish meat (nemipterus spp.)	Sepia savignyi	savignyi	Sepia	Sepiidae	Multiple Families	squid/calamar/cuttlefish
cuttlefish meat (sepia spp.), fish meat (nemipterus spp.)	Sepia simoniana	simoniana	Sepia	Sepiidae	Multiple Families	squid/calamar/cuttlefish
cuttlefish meat (sepia spp.), fish meat (nemipterus spp.)	Sepia smithi	smithi	Sepia	Sepiidae	Multiple Families	squid/calamar/cuttlefish
cuttlefish meat (sepia spp.), fish meat (nemipterus spp.)	Sepia stellifera	stellifera	Sepia	Sepiidae	Multiple Families	squid/calamar/cuttlefish
cuttlefish meat (sepia spp.), fish meat (nemipterus spp.)	Sepia subtenuipes	subtenuipes	Sepia	Sepiidae	Multiple Families	squid/calamar/cuttlefish
cuttlefish meat (sepia spp.), fish meat (nemipterus spp.)	Sepia sulcata	sulcata	Sepia	Sepiidae	Multiple Families	squid/calamar/cuttlefish
cuttlefish meat (sepia spp.), fish meat (nemipterus spp.)	Sepia tenuipes	tenuipes	Sepia	Sepiidae	Multiple Families	squid/calamar/cuttlefish
cuttlefish meat (sepia spp.), fish meat (nemipterus spp.)	Sepia tokioensis	tokioensis	Sepia	Sepiidae	Multiple Families	squid/calamar/cuttlefish
cuttlefish meat (sepia spp.), fish meat (nemipterus spp.)	Sepia trygonina	trygonina	Sepia	Sepiidae	Multiple Families	squid/calamar/cuttlefish
cuttlefish meat (sepia spp.), fish meat (nemipterus spp.)	Sepia vermiculata	vermiculata	Sepia	Sepiidae	Multiple Families	squid/calamar/cuttlefish
cuttlefish meat (sepia spp.), fish meat (nemipterus spp.)	Sepia vietnamica	vietnamica	Sepia	Sepiidae	Multiple Families	squid/calamar/cuttlefish
cuttlefish meat (sepia spp.), fish meat (nemipterus spp.)	Sepia vossi	vossi	Sepia	Sepiidae	Multiple Families	squid/calamar/cuttlefish
cuttlefish meat (sepia spp.), fish meat (nemipterus spp.)	Sepia whitleyana	whitleyana	Sepia	Sepiidae	Multiple Families	squid/calamar/cuttlefish
cuttlefish meat (sepia spp.), fish meat (nemipterus spp.)	Sepia zanzibarica	zanzibarica	Sepia	Sepiidae	Multiple Families	squid/calamar/cuttlefish
cuttlefish meat (sepia spp.), fish meat (nemipterus spp.)	Nemipterus balinensis	balinensis	Nemipterus	Nemipteridae	Multiple Families	squid/calamar/cuttlefish
cuttlefish meat (sepia spp.), fish meat (nemipterus spp.)	Nemipterus bathybius	bathybius	Nemipterus	Nemipteridae	Multiple Families	squid/calamar/cuttlefish
cuttlefish meat (sepia spp.), fish meat (nemipterus spp.)	Nemipterus celebicus	celebicus	Nemipterus	Nemipteridae	Multiple Families	squid/calamar/cuttlefish
cuttlefish meat (sepia spp.), fish meat (nemipterus spp.)	Nemipterus gracilis	gracilis	Nemipterus	Nemipteridae	Multiple Families	squid/calamar/cuttlefish
cuttlefish meat (sepia spp.), fish meat (nemipterus spp.)	Nemipterus mesoprion	mesoprion	Nemipterus	Nemipteridae	Multiple Families	squid/calamar/cuttlefish
cuttlefish meat (sepia spp.), fish meat (nemipterus spp.)	Nemipterus tambuloides	tambuloides	Nemipterus	Nemipteridae	Multiple Families	squid/calamar/cuttlefish
dosidicus gigas	Dosidicus gigas	gigas	Dosidicus	Ommastrephidae	Species Specific	squid/calamar/cuttlefish
fish	N/A	N/A	N/A	N/A	Non-taxon specific	hoki
flake	Notorynchus cepedianus	cepedianus	Notorynchus	Hexanchidae	Multiple Families	shark/ray/skate
flake	Carcharias tricuspidatus	tricuspidatus	Carcharias	Carchariidae	Multiple Families	shark/ray/skate
flake	Centrophorus lusitanicus	lusitanicus	Centrophorus	Centrophoridae	Multiple Families	shark/ray/skate
flake	Centroscymnus crepidater	crepidater	Centroscymnus	Somniosidae	Multiple Families	shark/ray/skate
flake	Chiloscyllium burmense	burmense	Chiloscyllium	Hemiscylliidae	Multiple Families	shark/ray/skate
flake	Chiloscyllium hasseltii	hasseltii	Chiloscyllium	Hemiscylliidae	Multiple Families	shark/ray/skate
flake	Deania calceus	calceus	Deania	Centrophoridae	Multiple Families	shark/ray/skate
flake	Deania hystricosa	hystricosa	Deania	Centrophoridae	Multiple Families	shark/ray/skate
flake	Aculeola nigra	nigra	Aculeola	Etmopteridae	Multiple Families	shark/ray/skate
flake	Alopias pelagicus	pelagicus	Alopias	Alopiidae	Multiple Families	shark/ray/skate
flake	Alopias superciliosus	superciliosus	Alopias	Alopiidae	Multiple Families	shark/ray/skate
flake	Alopias vulpinus	vulpinus	Alopias	Alopiidae	Multiple Families	shark/ray/skate
flake	Apristurus brunneus	brunneus	Apristurus	Pentanchidae	Multiple Families	shark/ray/skate
flake	Apristurus canutus	canutus	Apristurus	Pentanchidae	Multiple Families	shark/ray/skate
flake	Apristurus gibbosus	gibbosus	Apristurus	Pentanchidae	Multiple Families	shark/ray/skate
flake	Apristurus herklotsi	herklotsi	Apristurus	Pentanchidae	Multiple Families	shark/ray/skate
flake	Apristurus indicus	indicus	Apristurus	Pentanchidae	Multiple Families	shark/ray/skate
flake	Apristurus investigatoris	investigatoris	Apristurus	Pentanchidae	Multiple Families	shark/ray/skate
flake	Apristurus japonicus	japonicus	Apristurus	Pentanchidae	Multiple Families	shark/ray/skate
flake	Apristurus kampae	kampae	Apristurus	Pentanchidae	Multiple Families	shark/ray/skate
flake	Apristurus laurussonii	laurussonii	Apristurus	Pentanchidae	Multiple Families	shark/ray/skate
flake	Apristurus longicephalus	longicephalus	Apristurus	Pentanchidae	Multiple Families	shark/ray/skate
flake	Apristurus macrorhynchus	macrorhynchus	Apristurus	Pentanchidae	Multiple Families	shark/ray/skate
flake	Apristurus macrostomus	macrostomus	Apristurus	Pentanchidae	Multiple Families	shark/ray/skate
flake	Apristurus manis	manis	Apristurus	Pentanchidae	Multiple Families	shark/ray/skate
flake	Apristurus microps	microps	Apristurus	Pentanchidae	Multiple Families	shark/ray/skate
flake	Apristurus micropterygeus	micropterygeus	Apristurus	Pentanchidae	Multiple Families	shark/ray/skate
flake	Apristurus nasutus	nasutus	Apristurus	Pentanchidae	Multiple Families	shark/ray/skate
flake	Apristurus parvipinnis	parvipinnis	Apristurus	Pentanchidae	Multiple Families	shark/ray/skate
flake	Apristurus platyrhynchus	platyrhynchus	Apristurus	Pentanchidae	Multiple Families	shark/ray/skate
flake	Apristurus profundorum	profundorum	Apristurus	Pentanchidae	Multiple Families	shark/ray/skate
flake	Apristurus riveri	riveri	Apristurus	Pentanchidae	Multiple Families	shark/ray/skate
flake	Apristurus saldanha	saldanha	Apristurus	Pentanchidae	Multiple Families	shark/ray/skate
flake	Apristurus sibogae	sibogae	Apristurus	Pentanchidae	Multiple Families	shark/ray/skate
flake	Apristurus sinensis	sinensis	Apristurus	Pentanchidae	Multiple Families	shark/ray/skate
flake	Apristurus spongiceps	spongiceps	Apristurus	Pentanchidae	Multiple Families	shark/ray/skate
flake	Apristurus stenseni	stenseni	Apristurus	Pentanchidae	Multiple Families	shark/ray/skate
flake	Asymbolus analis	analis	Asymbolus	Pentanchidae	Multiple Families	shark/ray/skate
flake	Asymbolus vincenti	vincenti	Asymbolus	Pentanchidae	Multiple Families	shark/ray/skate
flake	Atelomycterus macleayi	macleayi	Atelomycterus	Scyliorhinidae	Multiple Families	shark/ray/skate
flake	Atelomycterus marmoratus	marmoratus	Atelomycterus	Scyliorhinidae	Multiple Families	shark/ray/skate
flake	Aulohalaelurus kanakorum	kanakorum	Aulohalaelurus	Scyliorhinidae	Multiple Families	shark/ray/skate
flake	Aulohalaelurus labiosus	labiosus	Aulohalaelurus	Scyliorhinidae	Multiple Families	shark/ray/skate
flake	Brachaelurus colcloughi	colcloughi	Brachaelurus	Brachaeluridae	Multiple Families	shark/ray/skate
flake	Brachaelurus waddi	waddi	Brachaelurus	Brachaeluridae	Multiple Families	shark/ray/skate
flake	Bythaelurus alcockii	alcockii	Bythaelurus	Pentanchidae	Multiple Families	shark/ray/skate
flake	Bythaelurus bachi	bachi	Bythaelurus	Pentanchidae	Multiple Families	shark/ray/skate
flake	Bythaelurus canescens	canescens	Bythaelurus	Pentanchidae	Multiple Families	shark/ray/skate
flake	Bythaelurus dawsoni	dawsoni	Bythaelurus	Pentanchidae	Multiple Families	shark/ray/skate
flake	Bythaelurus hispidus	hispidus	Bythaelurus	Pentanchidae	Multiple Families	shark/ray/skate
flake	Bythaelurus immaculatus	immaculatus	Bythaelurus	Pentanchidae	Multiple Families	shark/ray/skate
flake	Bythaelurus lutarius	lutarius	Bythaelurus	Pentanchidae	Multiple Families	shark/ray/skate
flake	Bythaelurus tenuicephalus	tenuicephalus	Bythaelurus	Pentanchidae	Multiple Families	shark/ray/skate
flake	Carcharhinus acronotus	acronotus	Carcharhinus	Carcharhinidae	Multiple Families	shark/ray/skate
flake	Carcharhinus albimarginatus	albimarginatus	Carcharhinus	Carcharhinidae	Multiple Families	shark/ray/skate
flake	Carcharhinus altimus	altimus	Carcharhinus	Carcharhinidae	Multiple Families	shark/ray/skate
flake	Carcharhinus amblyrhynchoides	amblyrhynchoides	Carcharhinus	Carcharhinidae	Multiple Families	shark/ray/skate
flake	Carcharhinus amblyrhynchos	amblyrhynchos	Carcharhinus	Carcharhinidae	Multiple Families	shark/ray/skate
flake	Carcharhinus amboinensis	amboinensis	Carcharhinus	Carcharhinidae	Multiple Families	shark/ray/skate
flake	Carcharhinus borneensis	borneensis	Carcharhinus	Carcharhinidae	Multiple Families	shark/ray/skate
flake	Carcharhinus brachyurus	brachyurus	Carcharhinus	Carcharhinidae	Multiple Families	shark/ray/skate
flake	Carcharhinus brevipinna	brevipinna	Carcharhinus	Carcharhinidae	Multiple Families	shark/ray/skate
flake	Carcharhinus cautus	cautus	Carcharhinus	Carcharhinidae	Multiple Families	shark/ray/skate
flake	Carcharhinus dussumieri	dussumieri	Carcharhinus	Carcharhinidae	Multiple Families	shark/ray/skate
flake	Carcharhinus falciformis	falciformis	Carcharhinus	Carcharhinidae	Multiple Families	shark/ray/skate
flake	Carcharhinus fitzroyensis	fitzroyensis	Carcharhinus	Carcharhinidae	Multiple Families	shark/ray/skate
flake	Carcharhinus galapagensis	galapagensis	Carcharhinus	Carcharhinidae	Multiple Families	shark/ray/skate
flake	Carcharhinus hemiodon	hemiodon	Carcharhinus	Carcharhinidae	Multiple Families	shark/ray/skate
flake	Carcharhinus isodon	isodon	Carcharhinus	Carcharhinidae	Multiple Families	shark/ray/skate
flake	Carcharhinus leiodon	leiodon	Carcharhinus	Carcharhinidae	Multiple Families	shark/ray/skate
flake	Carcharhinus leucas	leucas	Carcharhinus	Carcharhinidae	Multiple Families	shark/ray/skate
flake	Carcharhinus limbatus	limbatus	Carcharhinus	Carcharhinidae	Multiple Families	shark/ray/skate
flake	Carcharhinus longimanus	longimanus	Carcharhinus	Carcharhinidae	Multiple Families	shark/ray/skate
flake	Carcharhinus macloti	macloti	Carcharhinus	Carcharhinidae	Multiple Families	shark/ray/skate
flake	Carcharhinus melanopterus	melanopterus	Carcharhinus	Carcharhinidae	Multiple Families	shark/ray/skate
flake	Carcharhinus obscurus	obscurus	Carcharhinus	Carcharhinidae	Multiple Families	shark/ray/skate
flake	Carcharhinus perezi	perezi	Carcharhinus	Carcharhinidae	Multiple Families	shark/ray/skate
flake	Carcharhinus plumbeus	plumbeus	Carcharhinus	Carcharhinidae	Multiple Families	shark/ray/skate
flake	Carcharhinus porosus	porosus	Carcharhinus	Carcharhinidae	Multiple Families	shark/ray/skate
flake	Carcharhinus sealei	sealei	Carcharhinus	Carcharhinidae	Multiple Families	shark/ray/skate
flake	Carcharhinus signatus	signatus	Carcharhinus	Carcharhinidae	Multiple Families	shark/ray/skate
flake	Carcharhinus sorrah	sorrah	Carcharhinus	Carcharhinidae	Multiple Families	shark/ray/skate
flake	Carcharhinus tilstoni	tilstoni	Carcharhinus	Carcharhinidae	Multiple Families	shark/ray/skate
flake	Carcharias taurus	taurus	Carcharias	Carchariidae	Multiple Families	shark/ray/skate
flake	Carcharodon carcharias	carcharias	Carcharodon	Lamnidae	Multiple Families	shark/ray/skate
flake	Centrophorus atromarginatus	atromarginatus	Centrophorus	Centrophoridae	Multiple Families	shark/ray/skate
flake	Centrophorus granulosus	granulosus	Centrophorus	Centrophoridae	Multiple Families	shark/ray/skate
flake	Centrophorus harrissoni	harrissoni	Centrophorus	Centrophoridae	Multiple Families	shark/ray/skate
flake	Centrophorus isodon	isodon	Centrophorus	Centrophoridae	Multiple Families	shark/ray/skate
flake	Centrophorus moluccensis	moluccensis	Centrophorus	Centrophoridae	Multiple Families	shark/ray/skate
flake	Centrophorus squamosus	squamosus	Centrophorus	Centrophoridae	Multiple Families	shark/ray/skate
flake	Centrophorus tessellatus	tessellatus	Centrophorus	Centrophoridae	Multiple Families	shark/ray/skate
flake	Centrophorus uyato	uyato	Centrophorus	Centrophoridae	Multiple Families	shark/ray/skate
flake	Centroscyllium fabricii	fabricii	Centroscyllium	Etmopteridae	Multiple Families	shark/ray/skate
flake	Centroscyllium granulatum	granulatum	Centroscyllium	Etmopteridae	Multiple Families	shark/ray/skate
flake	Centroscyllium kamoharai	kamoharai	Centroscyllium	Etmopteridae	Multiple Families	shark/ray/skate
flake	Centroscyllium nigrum	nigrum	Centroscyllium	Etmopteridae	Multiple Families	shark/ray/skate
flake	Centroscyllium ornatum	ornatum	Centroscyllium	Etmopteridae	Multiple Families	shark/ray/skate
flake	Centroscyllium ritteri	ritteri	Centroscyllium	Etmopteridae	Multiple Families	shark/ray/skate
flake	Centroscymnus coelolepis	coelolepis	Centroscymnus	Somniosidae	Multiple Families	shark/ray/skate
flake	Centroscymnus owstonii	owstonii	Centroscymnus	Somniosidae	Multiple Families	shark/ray/skate
flake	Cephaloscyllium fasciatum	fasciatum	Cephaloscyllium	Scyliorhinidae	Multiple Families	shark/ray/skate
flake	Cephaloscyllium laticeps	laticeps	Cephaloscyllium	Scyliorhinidae	Multiple Families	shark/ray/skate
flake	Cephaloscyllium laticeps	laticeps	Cephaloscyllium	Scyliorhinidae	Multiple Families	shark/ray/skate
flake	Cephaloscyllium silasi	silasi	Cephaloscyllium	Scyliorhinidae	Multiple Families	shark/ray/skate
flake	Cephaloscyllium sufflans	sufflans	Cephaloscyllium	Scyliorhinidae	Multiple Families	shark/ray/skate
flake	Cephaloscyllium umbratile	umbratile	Cephaloscyllium	Scyliorhinidae	Multiple Families	shark/ray/skate
flake	Cephaloscyllium ventriosum	ventriosum	Cephaloscyllium	Scyliorhinidae	Multiple Families	shark/ray/skate
flake	Cephalurus cephalus	cephalus	Cephalurus	Pentanchidae	Multiple Families	shark/ray/skate
flake	Cetorhinus maximus	maximus	Cetorhinus	Cetorhinidae	Multiple Families	shark/ray/skate
flake	Chaenogaleus macrostoma	macrostoma	Chaenogaleus	Hemigaleidae	Multiple Families	shark/ray/skate
flake	Chiloscyllium arabicum	arabicum	Chiloscyllium	Hemiscylliidae	Multiple Families	shark/ray/skate
flake	Chiloscyllium caeruleopunctatum	caeruleopunctatum	Chiloscyllium	Hemiscylliidae	Multiple Families	shark/ray/skate
flake	Chiloscyllium griseum	griseum	Chiloscyllium	Hemiscylliidae	Multiple Families	shark/ray/skate
flake	Chiloscyllium indicum	indicum	Chiloscyllium	Hemiscylliidae	Multiple Families	shark/ray/skate
flake	Chiloscyllium plagiosum	plagiosum	Chiloscyllium	Hemiscylliidae	Multiple Families	shark/ray/skate
flake	Chiloscyllium punctatum	punctatum	Chiloscyllium	Hemiscylliidae	Multiple Families	shark/ray/skate
flake	Cirrhigaleus asper	asper	Cirrhigaleus	Squalidae	Multiple Families	shark/ray/skate
flake	Cirrhigaleus barbifer	barbifer	Cirrhigaleus	Squalidae	Multiple Families	shark/ray/skate
flake	Cirrhoscyllium expolitum	expolitum	Cirrhoscyllium	Parascylliidae	Multiple Families	shark/ray/skate
flake	Cirrhoscyllium formosanum	formosanum	Cirrhoscyllium	Parascylliidae	Multiple Families	shark/ray/skate
flake	Cirrhoscyllium japonicum	japonicum	Cirrhoscyllium	Parascylliidae	Multiple Families	shark/ray/skate
flake	Ctenacis fehlmanni	fehlmanni	Ctenacis	Proscylliidae	Multiple Families	shark/ray/skate
flake	Dalatias licha	licha	Dalatias	Dalatiidae	Multiple Families	shark/ray/skate
flake	Deania profundorum	profundorum	Deania	Centrophoridae	Multiple Families	shark/ray/skate
flake	Deania quadrispinosa	quadrispinosa	Deania	Centrophoridae	Multiple Families	shark/ray/skate
flake	Eridacnis barbouri	barbouri	Eridacnis	Proscylliidae	Multiple Families	shark/ray/skate
flake	Eridacnis radcliffei	radcliffei	Eridacnis	Proscylliidae	Multiple Families	shark/ray/skate
flake	Eridacnis sinuans	sinuans	Eridacnis	Proscylliidae	Multiple Families	shark/ray/skate
flake	Etmopterus alphus	alphus	Etmopterus	Etmopteridae	Multiple Families	shark/ray/skate
flake	Etmopterus bigelowi	bigelowi	Etmopterus	Etmopteridae	Multiple Families	shark/ray/skate
flake	Etmopterus brachyurus	brachyurus	Etmopterus	Etmopteridae	Multiple Families	shark/ray/skate
flake	Etmopterus bullisi	bullisi	Etmopterus	Etmopteridae	Multiple Families	shark/ray/skate
flake	Etmopterus compagnoi	compagnoi	Etmopterus	Etmopteridae	Multiple Families	shark/ray/skate
flake	Etmopterus decacuspidatus	decacuspidatus	Etmopterus	Etmopteridae	Multiple Families	shark/ray/skate
flake	Etmopterus gracilispinis	gracilispinis	Etmopterus	Etmopteridae	Multiple Families	shark/ray/skate
flake	Etmopterus granulosus	granulosus	Etmopterus	Etmopteridae	Multiple Families	shark/ray/skate
flake	Etmopterus hillianus	hillianus	Etmopterus	Etmopteridae	Multiple Families	shark/ray/skate
flake	Etmopterus lucifer	lucifer	Etmopterus	Etmopteridae	Multiple Families	shark/ray/skate
flake	Etmopterus molleri	molleri	Etmopterus	Etmopteridae	Multiple Families	shark/ray/skate
flake	Etmopterus polli	polli	Etmopterus	Etmopteridae	Multiple Families	shark/ray/skate
flake	Etmopterus princeps	princeps	Etmopterus	Etmopteridae	Multiple Families	shark/ray/skate
flake	Etmopterus pusillus	pusillus	Etmopterus	Etmopteridae	Multiple Families	shark/ray/skate
flake	Etmopterus schultzi	schultzi	Etmopterus	Etmopteridae	Multiple Families	shark/ray/skate
flake	Etmopterus sentosus	sentosus	Etmopterus	Etmopteridae	Multiple Families	shark/ray/skate
flake	Etmopterus spinax	spinax	Etmopterus	Etmopteridae	Multiple Families	shark/ray/skate
flake	Etmopterus splendidus	splendidus	Etmopterus	Etmopteridae	Multiple Families	shark/ray/skate
flake	Etmopterus unicolor	unicolor	Etmopterus	Etmopteridae	Multiple Families	shark/ray/skate
flake	Etmopterus viator	viator	Etmopterus	Etmopteridae	Multiple Families	shark/ray/skate
flake	Etmopterus villosus	villosus	Etmopterus	Etmopteridae	Multiple Families	shark/ray/skate
flake	Etmopterus virens	virens	Etmopterus	Etmopteridae	Multiple Families	shark/ray/skate
flake	Eucrossorhinus dasypogon	dasypogon	Eucrossorhinus	Orectolobidae	Multiple Families	shark/ray/skate
flake	Euprotomicroides zantedeschia	zantedeschia	Euprotomicroides	Dalatiidae	Multiple Families	shark/ray/skate
flake	Euprotomicrus bispinatus	bispinatus	Euprotomicrus	Dalatiidae	Multiple Families	shark/ray/skate
flake	Eusphyra blochii	blochii	Eusphyra	Sphyrnidae	Multiple Families	shark/ray/skate
flake	Figaro boardmani	boardmani	Figaro	Pentanchidae	Multiple Families	shark/ray/skate
flake	Furgaleus macki	macki	Furgaleus	Triakidae	Multiple Families	shark/ray/skate
flake	Galeocerdo cuvier	cuvier	Galeocerdo	Galeocerdonidae	Multiple Families	shark/ray/skate
flake	Galeorhinus galeus	galeus	Galeorhinus	Triakidae	Multiple Families	shark/ray/skate
flake	Galeus arae	arae	Galeus	Pentanchidae	Multiple Families	shark/ray/skate
flake	Galeus atlanticus	atlanticus	Galeus	Pentanchidae	Multiple Families	shark/ray/skate
flake	Galeus eastmani	eastmani	Galeus	Pentanchidae	Multiple Families	shark/ray/skate
flake	Galeus longirostris	longirostris	Galeus	Pentanchidae	Multiple Families	shark/ray/skate
flake	Galeus melastomus	melastomus	Galeus	Pentanchidae	Multiple Families	shark/ray/skate
flake	Galeus murinus	murinus	Galeus	Pentanchidae	Multiple Families	shark/ray/skate
flake	Galeus nipponensis	nipponensis	Galeus	Pentanchidae	Multiple Families	shark/ray/skate
flake	Galeus piperatus	piperatus	Galeus	Pentanchidae	Multiple Families	shark/ray/skate
flake	Galeus polli	polli	Galeus	Pentanchidae	Multiple Families	shark/ray/skate
flake	Galeus sauteri	sauteri	Galeus	Pentanchidae	Multiple Families	shark/ray/skate
flake	Galeus schultzi	schultzi	Galeus	Pentanchidae	Multiple Families	shark/ray/skate
flake	Ginglymostoma cirratum	cirratum	Ginglymostoma	Ginglymostomatidae	Multiple Families	shark/ray/skate
flake	Glyphis gangeticus	gangeticus	Glyphis	Carcharhinidae	Multiple Families	shark/ray/skate
flake	Glyphis glyphis	glyphis	Glyphis	Carcharhinidae	Multiple Families	shark/ray/skate
flake	Gogolia filewoodi	filewoodi	Gogolia	Triakidae	Multiple Families	shark/ray/skate
flake	Gollum attenuatus	attenuatus	Gollum	Pseudotriakidae	Multiple Families	shark/ray/skate
flake	Halaelurus boesemani	boesemani	Halaelurus	Pentanchidae	Multiple Families	shark/ray/skate
flake	Halaelurus buergeri	buergeri	Halaelurus	Pentanchidae	Multiple Families	shark/ray/skate
flake	Halaelurus lineatus	lineatus	Halaelurus	Pentanchidae	Multiple Families	shark/ray/skate
flake	Halaelurus natalensis	natalensis	Halaelurus	Pentanchidae	Multiple Families	shark/ray/skate
flake	Halaelurus quagga	quagga	Halaelurus	Pentanchidae	Multiple Families	shark/ray/skate
flake	Haploblepharus edwardsii	edwardsii	Haploblepharus	Pentanchidae	Multiple Families	shark/ray/skate
flake	Haploblepharus fuscus	fuscus	Haploblepharus	Pentanchidae	Multiple Families	shark/ray/skate
flake	Haploblepharus pictus	pictus	Haploblepharus	Pentanchidae	Multiple Families	shark/ray/skate
flake	Hemigaleus microstoma	microstoma	Hemigaleus	Hemigaleidae	Multiple Families	shark/ray/skate
flake	Hemipristis elongata	elongata	Hemipristis	Hemigaleidae	Multiple Families	shark/ray/skate
flake	Hemiscyllium freycineti	freycineti	Hemiscyllium	Hemiscylliidae	Multiple Families	shark/ray/skate
flake	Hemiscyllium hallstromi	hallstromi	Hemiscyllium	Hemiscylliidae	Multiple Families	shark/ray/skate
flake	Hemiscyllium ocellatum	ocellatum	Hemiscyllium	Hemiscylliidae	Multiple Families	shark/ray/skate
flake	Hemiscyllium strahani	strahani	Hemiscyllium	Hemiscylliidae	Multiple Families	shark/ray/skate
flake	Hemiscyllium trispeculare	trispeculare	Hemiscyllium	Hemiscylliidae	Multiple Families	shark/ray/skate
flake	Hemitriakis japanica	japanica	Hemitriakis	Triakidae	Multiple Families	shark/ray/skate
flake	Hemitriakis leucoperiptera	leucoperiptera	Hemitriakis	Triakidae	Multiple Families	shark/ray/skate
flake	Heteroscymnoides marleyi	marleyi	Heteroscymnoides	Dalatiidae	Multiple Families	shark/ray/skate
flake	Holohalaelurus punctatus	punctatus	Holohalaelurus	Pentanchidae	Multiple Families	shark/ray/skate
flake	Holohalaelurus regani	regani	Holohalaelurus	Pentanchidae	Multiple Families	shark/ray/skate
flake	Hypogaleus hyugaensis	hyugaensis	Hypogaleus	Triakidae	Multiple Families	shark/ray/skate
flake	Iago garricki	garricki	Iago	Triakidae	Multiple Families	shark/ray/skate
flake	Iago omanensis	omanensis	Iago	Triakidae	Multiple Families	shark/ray/skate
flake	Isistius brasiliensis	brasiliensis	Isistius	Dalatiidae	Multiple Families	shark/ray/skate
flake	Isistius plutodus	plutodus	Isistius	Dalatiidae	Multiple Families	shark/ray/skate
flake	Isogomphodon oxyrhynchus	oxyrhynchus	Isogomphodon	Carcharhinidae	Multiple Families	shark/ray/skate
flake	Isurus oxyrinchus	oxyrinchus	Isurus	Lamnidae	Multiple Families	shark/ray/skate
flake	Isurus paucus	paucus	Isurus	Lamnidae	Multiple Families	shark/ray/skate
flake	Lamiopsis temminckii	temminckii	Lamiopsis	Carcharhinidae	Multiple Families	shark/ray/skate
flake	Lamna ditropis	ditropis	Lamna	Lamnidae	Multiple Families	shark/ray/skate
flake	Lamna nasus	nasus	Lamna	Lamnidae	Multiple Families	shark/ray/skate
flake	Leptocharias smithii	smithii	Leptocharias	Leptochariidae	Multiple Families	shark/ray/skate
flake	Loxodon macrorhinus	macrorhinus	Loxodon	Carcharhinidae	Multiple Families	shark/ray/skate
flake	Megachasma pelagios	pelagios	Megachasma	Megachasmidae	Multiple Families	shark/ray/skate
flake	Mitsukurina owstoni	owstoni	Mitsukurina	Mitsukurinidae	Multiple Families	shark/ray/skate
flake	Mustelus antarcticus	antarcticus	Mustelus	Triakidae	Multiple Families	shark/ray/skate
flake	Mustelus antarcticus	antarcticus	Mustelus	Triakidae	Multiple Families	shark/ray/skate
flake	Mustelus asterias	asterias	Mustelus	Triakidae	Multiple Families	shark/ray/skate
flake	Mustelus californicus	californicus	Mustelus	Triakidae	Multiple Families	shark/ray/skate
flake	Mustelus canis	canis	Mustelus	Triakidae	Multiple Families	shark/ray/skate
flake	Mustelus dorsalis	dorsalis	Mustelus	Triakidae	Multiple Families	shark/ray/skate
flake	Mustelus fasciatus	fasciatus	Mustelus	Triakidae	Multiple Families	shark/ray/skate
flake	Mustelus griseus	griseus	Mustelus	Triakidae	Multiple Families	shark/ray/skate
flake	Mustelus henlei	henlei	Mustelus	Triakidae	Multiple Families	shark/ray/skate
flake	Mustelus higmani	higmani	Mustelus	Triakidae	Multiple Families	shark/ray/skate
flake	Mustelus lenticulatus	lenticulatus	Mustelus	Triakidae	Multiple Families	shark/ray/skate
flake	Mustelus lenticulatus	lenticulatus	Mustelus	Triakidae	Multiple Families	shark/ray/skate
flake	Mustelus lunulatus	lunulatus	Mustelus	Triakidae	Multiple Families	shark/ray/skate
flake	Mustelus manazo	manazo	Mustelus	Triakidae	Multiple Families	shark/ray/skate
flake	Mustelus mento	mento	Mustelus	Triakidae	Multiple Families	shark/ray/skate
flake	Mustelus mosis	mosis	Mustelus	Triakidae	Multiple Families	shark/ray/skate
flake	Mustelus mustelus	mustelus	Mustelus	Triakidae	Multiple Families	shark/ray/skate
flake	Mustelus norrisi	norrisi	Mustelus	Triakidae	Multiple Families	shark/ray/skate
flake	Mustelus palumbes	palumbes	Mustelus	Triakidae	Multiple Families	shark/ray/skate
flake	Mustelus punctulatus	punctulatus	Mustelus	Triakidae	Multiple Families	shark/ray/skate
flake	Mustelus ravidus	ravidus	Mustelus	Triakidae	Multiple Families	shark/ray/skate
flake	Mustelus schmitti	schmitti	Mustelus	Triakidae	Multiple Families	shark/ray/skate
flake	Mustelus stevensi	stevensi	Mustelus	Triakidae	Multiple Families	shark/ray/skate
flake	Mustelus whitneyi	whitneyi	Mustelus	Triakidae	Multiple Families	shark/ray/skate
flake	Nasolamia velox	velox	Nasolamia	Carcharhinidae	Multiple Families	shark/ray/skate
flake	Nebrius ferrugineus	ferrugineus	Nebrius	Ginglymostomatidae	Multiple Families	shark/ray/skate
flake	Negaprion acutidens	acutidens	Negaprion	Carcharhinidae	Multiple Families	shark/ray/skate
flake	Negaprion brevirostris	brevirostris	Negaprion	Carcharhinidae	Multiple Families	shark/ray/skate
flake	Odontaspis ferox	ferox	Odontaspis	Odontaspididae	Multiple Families	shark/ray/skate
flake	Odontaspis noronhai	noronhai	Odontaspis	Odontaspididae	Multiple Families	shark/ray/skate
flake	Orectolobus japonicus	japonicus	Orectolobus	Orectolobidae	Multiple Families	shark/ray/skate
flake	Orectolobus maculatus	maculatus	Orectolobus	Orectolobidae	Multiple Families	shark/ray/skate
flake	Orectolobus ornatus	ornatus	Orectolobus	Orectolobidae	Multiple Families	shark/ray/skate
flake	Orectolobus wardi	wardi	Orectolobus	Orectolobidae	Multiple Families	shark/ray/skate
flake	Oxynotus bruniensis	bruniensis	Oxynotus	Oxynotidae	Multiple Families	shark/ray/skate
flake	Oxynotus caribbaeus	caribbaeus	Oxynotus	Oxynotidae	Multiple Families	shark/ray/skate
flake	Oxynotus centrina	centrina	Oxynotus	Oxynotidae	Multiple Families	shark/ray/skate
flake	Oxynotus japonicus	japonicus	Oxynotus	Oxynotidae	Multiple Families	shark/ray/skate
flake	Oxynotus paradoxus	paradoxus	Oxynotus	Oxynotidae	Multiple Families	shark/ray/skate
flake	Paragaleus leucolomatus	leucolomatus	Paragaleus	Hemigaleidae	Multiple Families	shark/ray/skate
flake	Paragaleus pectoralis	pectoralis	Paragaleus	Hemigaleidae	Multiple Families	shark/ray/skate
flake	Paragaleus tengi	tengi	Paragaleus	Hemigaleidae	Multiple Families	shark/ray/skate
flake	Parascyllium collare	collare	Parascyllium	Parascylliidae	Multiple Families	shark/ray/skate
flake	Parascyllium ferrugineum	ferrugineum	Parascyllium	Parascylliidae	Multiple Families	shark/ray/skate
flake	Parascyllium variolatum	variolatum	Parascyllium	Parascylliidae	Multiple Families	shark/ray/skate
flake	Parmaturus campechiensis	campechiensis	Parmaturus	Pentanchidae	Multiple Families	shark/ray/skate
flake	Parmaturus macmillani	macmillani	Parmaturus	Pentanchidae	Multiple Families	shark/ray/skate
flake	Parmaturus melanobranchus	melanobranchus	Parmaturus	Pentanchidae	Multiple Families	shark/ray/skate
flake	Parmaturus pilosus	pilosus	Parmaturus	Pentanchidae	Multiple Families	shark/ray/skate
flake	Parmaturus xaniurus	xaniurus	Parmaturus	Pentanchidae	Multiple Families	shark/ray/skate
flake	Pentanchus profundicolus	profundicolus	Pentanchus	Pentanchidae	Multiple Families	shark/ray/skate
flake	Poroderma africanum	africanum	Poroderma	Scyliorhinidae	Multiple Families	shark/ray/skate
flake	Poroderma pantherinum	pantherinum	Poroderma	Scyliorhinidae	Multiple Families	shark/ray/skate
flake	Prionace glauca	glauca	Prionace	Carcharhinidae	Multiple Families	shark/ray/skate
flake	Proscyllium habereri	habereri	Proscyllium	Proscylliidae	Multiple Families	shark/ray/skate
flake	Pseudocarcharias kamoharai	kamoharai	Pseudocarcharias	Pseudocarchariidae	Multiple Families	shark/ray/skate
flake	Pseudoginglymostoma brevicaudatum	brevicaudatum	Pseudoginglymostoma	Ginglymostomatidae	Multiple Families	shark/ray/skate
flake	Pseudotriakis microdon	microdon	Pseudotriakis	Pseudotriakidae	Multiple Families	shark/ray/skate
flake	Rhincodon typus	typus	Rhincodon	Rhincodontidae	Multiple Families	shark/ray/skate
flake	Rhizoprionodon acutus	acutus	Rhizoprionodon	Carcharhinidae	Multiple Families	shark/ray/skate
flake	Rhizoprionodon lalandii	lalandii	Rhizoprionodon	Carcharhinidae	Multiple Families	shark/ray/skate
flake	Rhizoprionodon longurio	longurio	Rhizoprionodon	Carcharhinidae	Multiple Families	shark/ray/skate
flake	Rhizoprionodon oligolinx	oligolinx	Rhizoprionodon	Carcharhinidae	Multiple Families	shark/ray/skate
flake	Rhizoprionodon porosus	porosus	Rhizoprionodon	Carcharhinidae	Multiple Families	shark/ray/skate
flake	Rhizoprionodon taylori	taylori	Rhizoprionodon	Carcharhinidae	Multiple Families	shark/ray/skate
flake	Rhizoprionodon terraenovae	terraenovae	Rhizoprionodon	Carcharhinidae	Multiple Families	shark/ray/skate
flake	Schroederichthys bivius	bivius	Schroederichthys	Scyliorhinidae	Multiple Families	shark/ray/skate
flake	Schroederichthys chilensis	chilensis	Schroederichthys	Scyliorhinidae	Multiple Families	shark/ray/skate
flake	Schroederichthys maculatus	maculatus	Schroederichthys	Scyliorhinidae	Multiple Families	shark/ray/skate
flake	Schroederichthys tenuis	tenuis	Schroederichthys	Scyliorhinidae	Multiple Families	shark/ray/skate
flake	Scoliodon laticaudus	laticaudus	Scoliodon	Carcharhinidae	Multiple Families	shark/ray/skate
flake	Scyliorhinus boa	boa	Scyliorhinus	Scyliorhinidae	Multiple Families	shark/ray/skate
flake	Scyliorhinus canicula	canicula	Scyliorhinus	Scyliorhinidae	Multiple Families	shark/ray/skate
flake	Scyliorhinus capensis	capensis	Scyliorhinus	Scyliorhinidae	Multiple Families	shark/ray/skate
flake	Scyliorhinus cervigoni	cervigoni	Scyliorhinus	Scyliorhinidae	Multiple Families	shark/ray/skate
flake	Scyliorhinus garmani	garmani	Scyliorhinus	Scyliorhinidae	Multiple Families	shark/ray/skate
flake	Scyliorhinus haeckelii	haeckelii	Scyliorhinus	Scyliorhinidae	Multiple Families	shark/ray/skate
flake	Scyliorhinus hesperius	hesperius	Scyliorhinus	Scyliorhinidae	Multiple Families	shark/ray/skate
flake	Scyliorhinus meadi	meadi	Scyliorhinus	Scyliorhinidae	Multiple Families	shark/ray/skate
flake	Scyliorhinus retifer	retifer	Scyliorhinus	Scyliorhinidae	Multiple Families	shark/ray/skate
flake	Scyliorhinus stellaris	stellaris	Scyliorhinus	Scyliorhinidae	Multiple Families	shark/ray/skate
flake	Scyliorhinus torazame	torazame	Scyliorhinus	Scyliorhinidae	Multiple Families	shark/ray/skate
flake	Scyliorhinus torrei	torrei	Scyliorhinus	Scyliorhinidae	Multiple Families	shark/ray/skate
flake	Scylliogaleus quecketti	quecketti	Scylliogaleus	Triakidae	Multiple Families	shark/ray/skate
flake	Scymnodalatias albicauda	albicauda	Scymnodalatias	Somniosidae	Multiple Families	shark/ray/skate
flake	Scymnodalatias sherwoodi	sherwoodi	Scymnodalatias	Somniosidae	Multiple Families	shark/ray/skate
flake	Scymnodon ringens	ringens	Scymnodon	Somniosidae	Multiple Families	shark/ray/skate
flake	Somniosus antarcticus	antarcticus	Somniosus	Somniosidae	Multiple Families	shark/ray/skate
flake	Somniosus microcephalus	microcephalus	Somniosus	Somniosidae	Multiple Families	shark/ray/skate
flake	Somniosus pacificus	pacificus	Somniosus	Somniosidae	Multiple Families	shark/ray/skate
flake	Somniosus rostratus	rostratus	Somniosus	Somniosidae	Multiple Families	shark/ray/skate
flake	Sphyrna corona	corona	Sphyrna	Sphyrnidae	Multiple Families	shark/ray/skate
flake	Sphyrna lewini	lewini	Sphyrna	Sphyrnidae	Multiple Families	shark/ray/skate
flake	Sphyrna media	media	Sphyrna	Sphyrnidae	Multiple Families	shark/ray/skate
flake	Sphyrna mokarran	mokarran	Sphyrna	Sphyrnidae	Multiple Families	shark/ray/skate
flake	Sphyrna tiburo	tiburo	Sphyrna	Sphyrnidae	Multiple Families	shark/ray/skate
flake	Sphyrna tudes	tudes	Sphyrna	Sphyrnidae	Multiple Families	shark/ray/skate
flake	Sphyrna zygaena	zygaena	Sphyrna	Sphyrnidae	Multiple Families	shark/ray/skate
flake	Squaliolus aliae	aliae	Squaliolus	Dalatiidae	Multiple Families	shark/ray/skate
flake	Squaliolus laticaudus	laticaudus	Squaliolus	Dalatiidae	Multiple Families	shark/ray/skate
flake	Squalus acanthias	acanthias	Squalus	Squalidae	Multiple Families	shark/ray/skate
flake	Squalus blainville	blainville	Squalus	Squalidae	Multiple Families	shark/ray/skate
flake	Squalus cubensis	cubensis	Squalus	Squalidae	Multiple Families	shark/ray/skate
flake	Squalus japonicus	japonicus	Squalus	Squalidae	Multiple Families	shark/ray/skate
flake	Squalus megalops	megalops	Squalus	Squalidae	Multiple Families	shark/ray/skate
flake	Squalus melanurus	melanurus	Squalus	Squalidae	Multiple Families	shark/ray/skate
flake	Squalus mitsukurii	mitsukurii	Squalus	Squalidae	Multiple Families	shark/ray/skate
flake	Squalus suckleyi	suckleyi	Squalus	Squalidae	Multiple Families	shark/ray/skate
flake	Stegostoma tigrinum	tigrinum	Stegostoma	Stegostomatidae	Multiple Families	shark/ray/skate
flake	Sutorectus tentaculatus	tentaculatus	Sutorectus	Orectolobidae	Multiple Families	shark/ray/skate
flake	Triaenodon obesus	obesus	Triaenodon	Carcharhinidae	Multiple Families	shark/ray/skate
flake	Triakis acutipinna	acutipinna	Triakis	Triakidae	Multiple Families	shark/ray/skate
flake	Triakis maculata	maculata	Triakis	Triakidae	Multiple Families	shark/ray/skate
flake	Triakis megalopterus	megalopterus	Triakis	Triakidae	Multiple Families	shark/ray/skate
flake	Triakis scyllium	scyllium	Triakis	Triakidae	Multiple Families	shark/ray/skate
flake	Triakis semifasciata	semifasciata	Triakis	Triakidae	Multiple Families	shark/ray/skate
flake	Zameus squamulosus	squamulosus	Zameus	Somniosidae	Multiple Families	shark/ray/skate
flake	Paragaleus longicaudatus	longicaudatus	Paragaleus	Hemigaleidae	Multiple Families	shark/ray/skate
flake	Scymnodon macracanthus	macracanthus	Scymnodon	Somniosidae	Multiple Families	shark/ray/skate
frying pan snapper	Argyrops bleekeri	bleekeri	Argyrops	Sparidae	Species Specific	snapper
ghost shark	Callorhinchus milii	milii	Callorhinchus	Callorhinchidae	Multiple Families	shark/ray/skate
ghost shark	Chimaera buccanigella	buccanigella	Chimaera	Chimaeridae	Multiple Families	shark/ray/skate
ghost shark	Chimaera cubana	cubana	Chimaera	Chimaeridae	Multiple Families	shark/ray/skate
ghost shark	Chimaera didierae	didierae	Chimaera	Chimaeridae	Multiple Families	shark/ray/skate
ghost shark	Chimaera jordani	jordani	Chimaera	Chimaeridae	Multiple Families	shark/ray/skate
ghost shark	Chimaera monstrosa	monstrosa	Chimaera	Chimaeridae	Multiple Families	shark/ray/skate
ghost shark	Chimaera notafricana	notafricana	Chimaera	Chimaeridae	Multiple Families	shark/ray/skate
ghost shark	Chimaera opalescens	opalescens	Chimaera	Chimaeridae	Multiple Families	shark/ray/skate
ghost shark	Chimaera owstoni	owstoni	Chimaera	Chimaeridae	Multiple Families	shark/ray/skate
ghost shark	Chimaera phantasma	phantasma	Chimaera	Chimaeridae	Multiple Families	shark/ray/skate
ghost shark	Chimaera willwatchi	willwatchi	Chimaera	Chimaeridae	Multiple Families	shark/ray/skate
ghost shark	Hydrolagus affinis	affinis	Hydrolagus	Chimaeridae	Multiple Families	shark/ray/skate
ghost shark	Hydrolagus africanus	africanus	Hydrolagus	Chimaeridae	Multiple Families	shark/ray/skate
ghost shark	Hydrolagus alberti	alberti	Hydrolagus	Chimaeridae	Multiple Families	shark/ray/skate
ghost shark	Hydrolagus barbouri	barbouri	Hydrolagus	Chimaeridae	Multiple Families	shark/ray/skate
ghost shark	Hydrolagus colliei	colliei	Hydrolagus	Chimaeridae	Multiple Families	shark/ray/skate
ghost shark	Hydrolagus melanophasma	melanophasma	Hydrolagus	Chimaeridae	Multiple Families	shark/ray/skate
ghost shark	Hydrolagus mirabilis	mirabilis	Hydrolagus	Chimaeridae	Multiple Families	shark/ray/skate
ghost shark	Hydrolagus mitsukurii	mitsukurii	Hydrolagus	Chimaeridae	Multiple Families	shark/ray/skate
ghost shark	Hydrolagus novaezealandiae	novaezealandiae	Hydrolagus	Chimaeridae	Multiple Families	shark/ray/skate
ghost shark	Hydrolagus pallidus	pallidus	Hydrolagus	Chimaeridae	Multiple Families	shark/ray/skate
ghost shark	Hydrolagus purpurescens	purpurescens	Hydrolagus	Chimaeridae	Multiple Families	shark/ray/skate
ghost shark	Hydrolagus deani	deani	Hydrolagus	Chimaeridae	Multiple Families	shark/ray/skate
ghost shark	Hydrolagus eidolon	eidolon	Hydrolagus	Chimaeridae	Multiple Families	shark/ray/skate
ghost shark	Hydrolagus lemures	lemures	Hydrolagus	Chimaeridae	Multiple Families	shark/ray/skate
ghost shark	Hydrolagus ogilbyi	ogilbyi	Hydrolagus	Chimaeridae	Multiple Families	shark/ray/skate
giant squid	Dosidicus gigas	gigas	Dosidicus	Ommastrephidae	Multiple Families	squid/calamar/cuttlefish
giant squid	Architeuthis dux	dux	Architeuthis	Architeuthidae	Multiple Families	squid/calamar/cuttlefish
goldband snapper	Pristipomoides multidens	multidens	Pristipomoides	Lutjanidae	Genus specific	snapper
goldband snapper	Pristipomoides typus	typus	Pristipomoides	Lutjanidae	Genus specific	snapper
golden snapper	Centroberyx affinis	affinis	Centroberyx	Berycidae	Multiple Families	snapper
golden snapper	Centroberyx gerrardi	gerrardi	Centroberyx	Berycidae	Multiple Families	snapper
golden snapper	Lutjanus johnii	johnii	Lutjanus	Lutjanidae	Multiple Families	snapper
gould's squid	Nototodarus gouldi	gouldi	Nototodarus	Ommastrephidae	Species Specific	squid/calamar/cuttlefish
gummy shark	Mustelus antarcticus	antarcticus	Mustelus	Triakidae	Genus specific	shark/ray/skate
gummy shark	Mustelus lenticulatus	lenticulatus	Mustelus	Triakidae	Genus specific	shark/ray/skate
gummy shark	Mustelus ravidus	ravidus	Mustelus	Triakidae	Genus specific	shark/ray/skate
gummy shark	Mustelus stevensi	stevensi	Mustelus	Triakidae	Genus specific	shark/ray/skate
gummy shark, mustelus antarcticus	Mustelus antarcticus	antarcticus	Mustelus	Triakidae	Species Specific	shark/ray/skate
guppy shark	N/A	N/A	N/A	N/A	Non-taxon specific	shark/ray/skate
hake	Merluccius albidus	albidus	Merluccius	Merlucciidae	Family Specific	hoki
hake	Merluccius albidus	albidus	Merluccius	Merlucciidae	Family Specific	hoki
hake	Merluccius angustimanus	angustimanus	Merluccius	Merlucciidae	Family Specific	hoki
hake	Merluccius angustimanus	angustimanus	Merluccius	Merlucciidae	Family Specific	hoki
hake	Merluccius bilinearis	bilinearis	Merluccius	Merlucciidae	Family Specific	hoki
hake	Merluccius bilinearis	bilinearis	Merluccius	Merlucciidae	Family Specific	hoki
hake	Merluccius capensis	capensis	Merluccius	Merlucciidae	Family Specific	hoki
hake	Merluccius capensis	capensis	Merluccius	Merlucciidae	Family Specific	hoki
hake	Merluccius capensis	capensis	Merluccius	Merlucciidae	Family Specific	hoki
hake	Merluccius gayi	gayi	Merluccius	Merlucciidae	Family Specific	hoki
hake	Merluccius gayi	gayi	Merluccius	Merlucciidae	Family Specific	hoki
hake	Merluccius merluccius	merluccius	Merluccius	Merlucciidae	Family Specific	hoki
hake	Merluccius merluccius	merluccius	Merluccius	Merlucciidae	Family Specific	hoki
hake	Merluccius polli	polli	Merluccius	Merlucciidae	Family Specific	hoki
hake	Merluccius polli	polli	Merluccius	Merlucciidae	Family Specific	hoki
hake	Merluccius productus	productus	Merluccius	Merlucciidae	Family Specific	hoki
hake	Merluccius productus	productus	Merluccius	Merlucciidae	Family Specific	hoki
hake	Merluccius senegalensis	senegalensis	Merluccius	Merlucciidae	Family Specific	hoki
hake	Merluccius senegalensis	senegalensis	Merluccius	Merlucciidae	Family Specific	hoki
hake	Steindachneria argentea	argentea	Steindachneria	Merlucciidae	Family Specific	hoki
hake	Steindachneria argentea	argentea	Steindachneria	Merlucciidae	Family Specific	hoki
hake	Lyconodes argenteus	argenteus	Lyconodes	Merlucciidae	Family Specific	hoki
hake	Lyconodes argenteus	argenteus	Lyconodes	Merlucciidae	Family Specific	hoki
hake	Lyconus brachycolus	brachycolus	Lyconus	Merlucciidae	Family Specific	hoki
hake	Lyconus brachycolus	brachycolus	Lyconus	Merlucciidae	Family Specific	hoki
hake	Lyconus pinnatus	pinnatus	Lyconus	Merlucciidae	Family Specific	hoki
hake	Lyconus pinnatus	pinnatus	Lyconus	Merlucciidae	Family Specific	hoki
hake	Macruronus capensis	capensis	Macruronus	Merlucciidae	Family Specific	hoki
hake	Macruronus capensis	capensis	Macruronus	Merlucciidae	Family Specific	hoki
hake	Macruronus magellanicus	magellanicus	Macruronus	Merlucciidae	Family Specific	hoki
hake	Macruronus magellanicus	magellanicus	Macruronus	Merlucciidae	Family Specific	hoki
hake	Macruronus novaezelandiae	novaezelandiae	Macruronus	Merlucciidae	Family Specific	hoki
hake	Macruronus novaezelandiae	novaezelandiae	Macruronus	Merlucciidae	Family Specific	hoki
hake	Macruronus novaezelandiae	novaezelandiae	Macruronus	Merlucciidae	Family Specific	hoki
hake	Merluccius australis	australis	Merluccius	Merlucciidae	Family Specific	hoki
hake	Merluccius australis	australis	Merluccius	Merlucciidae	Family Specific	hoki
hake	Merluccius hubbsi	hubbsi	Merluccius	Merlucciidae	Family Specific	hoki
hake	Merluccius hubbsi	hubbsi	Merluccius	Merlucciidae	Family Specific	hoki
hake	Merluccius paradoxus	paradoxus	Merluccius	Merlucciidae	Family Specific	hoki
hake	Merluccius paradoxus	paradoxus	Merluccius	Merlucciidae	Family Specific	hoki
hake	Merluccius paradoxus	paradoxus	Merluccius	Merlucciidae	Family Specific	hoki
hake	Merluccius patagonicus	patagonicus	Merluccius	Merlucciidae	Family Specific	hoki
hake	Merluccius patagonicus	patagonicus	Merluccius	Merlucciidae	Family Specific	hoki
hoki	Macruronus capensis	capensis	Macruronus	Merlucciidae	Genus specific	hoki
hoki	Macruronus magellanicus	magellanicus	Macruronus	Merlucciidae	Genus specific	hoki
hoki	Macruronus novaezelandiae	novaezelandiae	Macruronus	Merlucciidae	Genus specific	hoki
hoki (fish)	Macruronus capensis	capensis	Macruronus	Merlucciidae	Genus specific	hoki
hoki (fish)	Macruronus magellanicus	magellanicus	Macruronus	Merlucciidae	Genus specific	hoki
hoki (fish)	Macruronus novaezelandiae	novaezelandiae	Macruronus	Merlucciidae	Genus specific	hoki
hoki, hake or pollock	Gadus chalcogrammus	chalcogrammus	Gadus	Gadidae	Multiple Families	hoki
hoki, hake or pollock	Merluccius albidus	albidus	Merluccius	Merlucciidae	Multiple Families	hoki
hoki, hake or pollock	Merluccius angustimanus	angustimanus	Merluccius	Merlucciidae	Multiple Families	hoki
hoki, hake or pollock	Merluccius bilinearis	bilinearis	Merluccius	Merlucciidae	Multiple Families	hoki
hoki, hake or pollock	Merluccius capensis	capensis	Merluccius	Merlucciidae	Multiple Families	hoki
hoki, hake or pollock	Merluccius capensis	capensis	Merluccius	Merlucciidae	Multiple Families	hoki
hoki, hake or pollock	Merluccius gayi	gayi	Merluccius	Merlucciidae	Multiple Families	hoki
hoki, hake or pollock	Merluccius merluccius	merluccius	Merluccius	Merlucciidae	Multiple Families	hoki
hoki, hake or pollock	Merluccius polli	polli	Merluccius	Merlucciidae	Multiple Families	hoki
hoki, hake or pollock	Merluccius productus	productus	Merluccius	Merlucciidae	Multiple Families	hoki
hoki, hake or pollock	Merluccius senegalensis	senegalensis	Merluccius	Merlucciidae	Multiple Families	hoki
hoki, hake or pollock	Pollachius pollachius	pollachius	Pollachius	Gadidae	Multiple Families	hoki
hoki, hake or pollock	Steindachneria argentea	argentea	Steindachneria	Merlucciidae	Multiple Families	hoki
hoki, hake or pollock	Lyconodes argenteus	argenteus	Lyconodes	Merlucciidae	Multiple Families	hoki
hoki, hake or pollock	Lyconus brachycolus	brachycolus	Lyconus	Merlucciidae	Multiple Families	hoki
hoki, hake or pollock	Lyconus pinnatus	pinnatus	Lyconus	Merlucciidae	Multiple Families	hoki
hoki, hake or pollock	Macruronus capensis	capensis	Macruronus	Merlucciidae	Multiple Families	hoki
hoki, hake or pollock	Macruronus magellanicus	magellanicus	Macruronus	Merlucciidae	Multiple Families	hoki
hoki, hake or pollock	Macruronus novaezelandiae	novaezelandiae	Macruronus	Merlucciidae	Multiple Families	hoki
hoki, hake or pollock	Merluccius australis	australis	Merluccius	Merlucciidae	Multiple Families	hoki
hoki, hake or pollock	Merluccius hubbsi	hubbsi	Merluccius	Merlucciidae	Multiple Families	hoki
hoki, hake or pollock	Merluccius paradoxus	paradoxus	Merluccius	Merlucciidae	Multiple Families	hoki
hoki, hake or pollock	Merluccius paradoxus	paradoxus	Merluccius	Merlucciidae	Multiple Families	hoki
hoki, hake or pollock	Merluccius patagonicus	patagonicus	Merluccius	Merlucciidae	Multiple Families	hoki
hoki, hake or pollock	Pollachius virens	virens	Pollachius	Gadidae	Multiple Families	hoki
hoki, hake or pollock	Rexea solandri	solandri	Rexea	Gempylidae	Multiple Families	hoki
jumbo shrimp	Acanthephyra curtirostris	curtirostris	Acanthephyra	Oplophoridae	Multiple Families	prawn
jumbo shrimp	Acanthephyra eximia	eximia	Acanthephyra	Oplophoridae	Multiple Families	prawn
jumbo shrimp	Acetes americanus	americanus	Acetes	Sergestidae	Multiple Families	prawn
jumbo shrimp	Acetes chinensis	chinensis	Acetes	Sergestidae	Multiple Families	prawn
jumbo shrimp	Acetes erythraeus	erythraeus	Acetes	Sergestidae	Multiple Families	prawn
jumbo shrimp	Acetes indicus	indicus	Acetes	Sergestidae	Multiple Families	prawn
jumbo shrimp	Acetes intermedius	intermedius	Acetes	Sergestidae	Multiple Families	prawn
jumbo shrimp	Acetes japonicus	japonicus	Acetes	Sergestidae	Multiple Families	prawn
jumbo shrimp	Acetes serrulatus	serrulatus	Acetes	Sergestidae	Multiple Families	prawn
jumbo shrimp	Acetes sibogae	sibogae	Acetes	Sergestidae	Multiple Families	prawn
jumbo shrimp	Acetes sibogae	sibogae	Acetes	Sergestidae	Multiple Families	prawn
jumbo shrimp	Acetes vulgaris	vulgaris	Acetes	Sergestidae	Multiple Families	prawn
jumbo shrimp	Aegaeon lacazei	lacazei	Aegaeon	Crangonidae	Multiple Families	prawn
jumbo shrimp	Alpheus bisincisus	bisincisus	Alpheus	Alpheidae	Multiple Families	prawn
jumbo shrimp	Alpheus brevicristatus	brevicristatus	Alpheus	Alpheidae	Multiple Families	prawn
jumbo shrimp	Alpheus digitalis	digitalis	Alpheus	Alpheidae	Multiple Families	prawn
jumbo shrimp	Alpheus euphrosyne	euphrosyne	Alpheus	Alpheidae	Multiple Families	prawn
jumbo shrimp	Alpheus glaber	glaber	Alpheus	Alpheidae	Multiple Families	prawn
jumbo shrimp	Alpheus gracilipes	gracilipes	Alpheus	Alpheidae	Multiple Families	prawn
jumbo shrimp	Alpheus heterochaelis	heterochaelis	Alpheus	Alpheidae	Multiple Families	prawn
jumbo shrimp	Alpheus hoplocheles	hoplocheles	Alpheus	Alpheidae	Multiple Families	prawn
jumbo shrimp	Alpheus japonicus	japonicus	Alpheus	Alpheidae	Multiple Families	prawn
jumbo shrimp	Alpheus lottini	lottini	Alpheus	Alpheidae	Multiple Families	prawn
jumbo shrimp	Alpheus spongiarum	spongiarum	Alpheus	Alpheidae	Multiple Families	prawn
jumbo shrimp	Alpheus stephensoni	stephensoni	Alpheus	Alpheidae	Multiple Families	prawn
jumbo shrimp	Arafurapenaeopsis arafurica	arafurica	Arafurapenaeopsis	Penaeidae	Multiple Families	prawn
jumbo shrimp	Argis lar	lar	Argis	Crangonidae	Multiple Families	prawn
jumbo shrimp	Aristaeomorpha foliacea	foliacea	Aristaeomorpha	Aristaeidae	Multiple Families	prawn
jumbo shrimp	Aristaeomorpha woodmasoni	woodmasoni	Aristaeomorpha	Aristaeidae	Multiple Families	prawn
jumbo shrimp	Aristaeopsis edwardsiana	edwardsiana	Aristaeopsis	Aristaeidae	Multiple Families	prawn
jumbo shrimp	Aristeus alcocki	alcocki	Aristeus	Aristaeidae	Multiple Families	prawn
jumbo shrimp	Aristeus antennatus	antennatus	Aristeus	Aristaeidae	Multiple Families	prawn
jumbo shrimp	Aristeus antillensis	antillensis	Aristeus	Aristaeidae	Multiple Families	prawn
jumbo shrimp	Aristeus semidentatus	semidentatus	Aristeus	Aristaeidae	Multiple Families	prawn
jumbo shrimp	Aristeus varidens	varidens	Aristeus	Aristaeidae	Multiple Families	prawn
jumbo shrimp	Aristeus virilis	virilis	Aristeus	Aristaeidae	Multiple Families	prawn
jumbo shrimp	Artemesia longinaris	longinaris	Artemesia	Penaeidae	Multiple Families	prawn
jumbo shrimp	Athanas nitescens	nitescens	Athanas	Alpheidae	Multiple Families	prawn
jumbo shrimp	Atlantopandalus propinqvus	propinqvus	Atlantopandalus	Pandalidae	Multiple Families	prawn
jumbo shrimp	Atypopenaeus formosus	formosus	Atypopenaeus	Penaeidae	Multiple Families	prawn
jumbo shrimp	Atypopenaeus stenodactylus	stenodactylus	Atypopenaeus	Penaeidae	Multiple Families	prawn
jumbo shrimp	Batepenaeopsis acclivirostris	acclivirostris	Batepenaeopsis	Penaeidae	Multiple Families	prawn
jumbo shrimp	Benthoecetes tanneri	tanneri	Benthoecetes	Benthesicymidae	Multiple Families	prawn
jumbo shrimp	Boreogennema borealis	borealis	Boreogennema	Benthesicymidae	Multiple Families	prawn
jumbo shrimp	Campylonotus rathbunae	rathbunae	Campylonotus	Campylonotidae	Multiple Families	prawn
jumbo shrimp	Chlorotocus crassicornis	crassicornis	Chlorotocus	Pandalidae	Multiple Families	prawn
jumbo shrimp	Crangon affinis	affinis	Crangon	Crangonidae	Multiple Families	prawn
jumbo shrimp	Crangon alaskensis	alaskensis	Crangon	Crangonidae	Multiple Families	prawn
jumbo shrimp	Crangon allmanni	allmanni	Crangon	Crangonidae	Multiple Families	prawn
jumbo shrimp	Crangon communis	communis	Crangon	Crangonidae	Multiple Families	prawn
jumbo shrimp	Crangon crangon	crangon	Crangon	Crangonidae	Multiple Families	prawn
jumbo shrimp	Crangon franciscorum	franciscorum	Crangon	Crangonidae	Multiple Families	prawn
jumbo shrimp	Crangon nigricauda	nigricauda	Crangon	Crangonidae	Multiple Families	prawn
jumbo shrimp	Crangon nigromaculata	nigromaculata	Crangon	Crangonidae	Multiple Families	prawn
jumbo shrimp	Crangon septemspinosa	septemspinosa	Crangon	Crangonidae	Multiple Families	prawn
jumbo shrimp	Cryptopenaeus catherinae	catherinae	Cryptopenaeus	Solenoceridae	Multiple Families	prawn
jumbo shrimp	Deosergestes henseni	henseni	Deosergestes	Sergestidae	Multiple Families	prawn
jumbo shrimp	Dichelopandalus bonnieri	bonnieri	Dichelopandalus	Pandalidae	Multiple Families	prawn
jumbo shrimp	Eualus leptognathus	leptognathus	Eualus	Hippolytidae	Multiple Families	prawn
jumbo shrimp	Eualus macilentus	macilentus	Eualus	Hippolytidae	Multiple Families	prawn
jumbo shrimp	Eualus pusiolus	pusiolus	Eualus	Hippolytidae	Multiple Families	prawn
jumbo shrimp	Eualus sinensis	sinensis	Eualus	Hippolytidae	Multiple Families	prawn
jumbo shrimp	Exhippolysmata ensirostris	ensirostris	Exhippolysmata	Hippolytidae	Multiple Families	prawn
jumbo shrimp	Exhippolysmata hastatoides	hastatoides	Exhippolysmata	Hippolytidae	Multiple Families	prawn
jumbo shrimp	Exhippolysmata oplophoroides	oplophoroides	Exhippolysmata	Hippolytidae	Multiple Families	prawn
jumbo shrimp	Exopalaemon orientalis	orientalis	Exopalaemon	Palaemonidae	Multiple Families	prawn
jumbo shrimp	Ganjampenaeopsis uncta	uncta	Ganjampenaeopsis	Penaeidae	Multiple Families	prawn
jumbo shrimp	Ganjampenaeopsis uncta	uncta	Ganjampenaeopsis	Penaeidae	Multiple Families	prawn
jumbo shrimp	Glyphocrangon alata	alata	Glyphocrangon	Glyphocrangonidae	Multiple Families	prawn
jumbo shrimp	Glyphocrangon dentata	dentata	Glyphocrangon	Glyphocrangonidae	Multiple Families	prawn
jumbo shrimp	Glyphocrangon lowryi	lowryi	Glyphocrangon	Glyphocrangonidae	Multiple Families	prawn
jumbo shrimp	Glyphocrangon sicaria	sicaria	Glyphocrangon	Glyphocrangonidae	Multiple Families	prawn
jumbo shrimp	Glyphocrangon spinulosa	spinulosa	Glyphocrangon	Glyphocrangonidae	Multiple Families	prawn
jumbo shrimp	Glyphocrangon vicaria	vicaria	Glyphocrangon	Glyphocrangonidae	Multiple Families	prawn
jumbo shrimp	Glyphus marsupialis	marsupialis	Glyphus	Pasiphaeidae	Multiple Families	prawn
jumbo shrimp	Hadropenaeus lucasii	lucasii	Hadropenaeus	Solenoceridae	Multiple Families	prawn
jumbo shrimp	Haliporoides diomedeae	diomedeae	Haliporoides	Solenoceridae	Multiple Families	prawn
jumbo shrimp	Haliporoides sibogae	sibogae	Haliporoides	Solenoceridae	Multiple Families	prawn
jumbo shrimp	Haliporoides triarthrus	triarthrus	Haliporoides	Solenoceridae	Multiple Families	prawn
jumbo shrimp	Heptacarpus brevirostris	brevirostris	Heptacarpus	Hippolytidae	Multiple Families	prawn
jumbo shrimp	Heptacarpus futilirostris	futilirostris	Heptacarpus	Hippolytidae	Multiple Families	prawn
jumbo shrimp	Heptacarpus geniculatus	geniculatus	Heptacarpus	Hippolytidae	Multiple Families	prawn
jumbo shrimp	Heptacarpus pandaloides	pandaloides	Heptacarpus	Hippolytidae	Multiple Families	prawn
jumbo shrimp	Heterocarpus affinis	affinis	Heterocarpus	Pandalidae	Multiple Families	prawn
jumbo shrimp	Heterocarpus dorsalis	dorsalis	Heterocarpus	Pandalidae	Multiple Families	prawn
jumbo shrimp	Heterocarpus ensifer	ensifer	Heterocarpus	Pandalidae	Multiple Families	prawn
jumbo shrimp	Heterocarpus gibbosus	gibbosus	Heterocarpus	Pandalidae	Multiple Families	prawn
jumbo shrimp	Heterocarpus grimaldii	grimaldii	Heterocarpus	Pandalidae	Multiple Families	prawn
jumbo shrimp	Heterocarpus hayashii	hayashii	Heterocarpus	Pandalidae	Multiple Families	prawn
jumbo shrimp	Heterocarpus hostilis	hostilis	Heterocarpus	Pandalidae	Multiple Families	prawn
jumbo shrimp	Heterocarpus laevigatus	laevigatus	Heterocarpus	Pandalidae	Multiple Families	prawn
jumbo shrimp	Heterocarpus parvispina	parvispina	Heterocarpus	Pandalidae	Multiple Families	prawn
jumbo shrimp	Heterocarpus reedi	reedi	Heterocarpus	Pandalidae	Multiple Families	prawn
jumbo shrimp	Heterocarpus sibogae	sibogae	Heterocarpus	Pandalidae	Multiple Families	prawn
jumbo shrimp	Heterocarpus tricarinatus	tricarinatus	Heterocarpus	Pandalidae	Multiple Families	prawn
jumbo shrimp	Heterocarpus vicarius	vicarius	Heterocarpus	Pandalidae	Multiple Families	prawn
jumbo shrimp	Heterocarpus woodmasoni	woodmasoni	Heterocarpus	Pandalidae	Multiple Families	prawn
jumbo shrimp	Hippolyte varians	varians	Hippolyte	Hippolytidae	Multiple Families	prawn
jumbo shrimp	Holthuispenaeopsis atlantica	atlantica	Holthuispenaeopsis	Penaeidae	Multiple Families	prawn
jumbo shrimp	Holthuispenaeopsis atlantica	atlantica	Holthuispenaeopsis	Penaeidae	Multiple Families	prawn
jumbo shrimp	Hymenocera picta	picta	Hymenocera	Gnatophyllidae	Multiple Families	prawn
jumbo shrimp	Hymenodora frontalis	frontalis	Hymenodora	Oplophoridae	Multiple Families	prawn
jumbo shrimp	Hymenopenaeus doris	doris	Hymenopenaeus	Solenoceridae	Multiple Families	prawn
jumbo shrimp	Hymenopenaeus equalis	equalis	Hymenopenaeus	Solenoceridae	Multiple Families	prawn
jumbo shrimp	Kishinouyepenaeopsis maxillipedo	maxillipedo	Kishinouyepenaeopsis	Penaeidae	Multiple Families	prawn
jumbo shrimp	Latreutes acicularis	acicularis	Latreutes	Hippolytidae	Multiple Families	prawn
jumbo shrimp	Latreutes anoplonyx	anoplonyx	Latreutes	Hippolytidae	Multiple Families	prawn
jumbo shrimp	Latreutes laminirostris	laminirostris	Latreutes	Hippolytidae	Multiple Families	prawn
jumbo shrimp	Latreutes planirostris	planirostris	Latreutes	Hippolytidae	Multiple Families	prawn
jumbo shrimp	Leandrites indicus	indicus	Leandrites	Palaemonidae	Multiple Families	prawn
jumbo shrimp	Leptochela gracilis	gracilis	Leptochela	Pasiphaeidae	Multiple Families	prawn
jumbo shrimp	Lipkebe holthuisi	holthuisi	Lipkebe	Palaemonidae	Multiple Families	prawn
jumbo shrimp	Lipkius holthuisi	holthuisi	Lipkius	Nematocarcinidae	Multiple Families	prawn
jumbo shrimp	Lucensosergia lucens	lucens	Lucensosergia	Sergestidae	Multiple Families	prawn
jumbo shrimp	Lysmata amboinensis	amboinensis	Lysmata	Hippolytidae	Multiple Families	prawn
jumbo shrimp	Lysmata californica	californica	Lysmata	Hippolytidae	Multiple Families	prawn
jumbo shrimp	Lysmata debelius	debelius	Lysmata	Hippolytidae	Multiple Families	prawn
jumbo shrimp	Lysmata seticaudata	seticaudata	Lysmata	Hippolytidae	Multiple Families	prawn
jumbo shrimp	Lysmata vittata	vittata	Lysmata	Hippolytidae	Multiple Families	prawn
jumbo shrimp	Arachnochium mirabile	mirabile	Arachnochium	Palaemonidae	Multiple Families	prawn
jumbo shrimp	Macrobrachium choprai	choprai	Macrobrachium	Palaemonidae	Multiple Families	prawn
jumbo shrimp	Macrobrachium intermedium	intermedium	Macrobrachium	Palaemonidae	Multiple Families	prawn
jumbo shrimp	Macrobrachium javanicum	javanicum	Macrobrachium	Palaemonidae	Multiple Families	prawn
jumbo shrimp	Macrobrachium mammilodactylus	mammilodactylus	Macrobrachium	Palaemonidae	Multiple Families	prawn
jumbo shrimp	Macrobrachium trompii	trompii	Macrobrachium	Palaemonidae	Multiple Families	prawn
jumbo shrimp	Macrobrachium vollenhovenii	vollenhovenii	Macrobrachium	Palaemonidae	Multiple Families	prawn
jumbo shrimp	Atya gabonensis	gabonensis	Atya	Atyidae	Multiple Families	prawn
jumbo shrimp	Atya innocous	innocous	Atya	Atyidae	Multiple Families	prawn
jumbo shrimp	Atya scabra	scabra	Atya	Atyidae	Multiple Families	prawn
jumbo shrimp	Atya scabra	scabra	Atya	Atyidae	Multiple Families	prawn
jumbo shrimp	Atyoida pilipes	pilipes	Atyoida	Atyidae	Multiple Families	prawn
jumbo shrimp	Atyopsis moluccensis	moluccensis	Atyopsis	Atyidae	Multiple Families	prawn
jumbo shrimp	Atyopsis spinipes	spinipes	Atyopsis	Atyidae	Multiple Families	prawn
jumbo shrimp	Macropetasma africana	africana	Macropetasma	Penaeidae	Multiple Families	prawn
jumbo shrimp	Caridina africana	africana	Caridina	Atyidae	Multiple Families	prawn
jumbo shrimp	Caridina edulis	edulis	Caridina	Atyidae	Multiple Families	prawn
jumbo shrimp	Caridina gracilirostris	gracilirostris	Caridina	Atyidae	Multiple Families	prawn
jumbo shrimp	Caridina laevis	laevis	Caridina	Atyidae	Multiple Families	prawn
jumbo shrimp	Caridina nilotica	nilotica	Caridina	Atyidae	Multiple Families	prawn
jumbo shrimp	Caridina propinqua	propinqua	Caridina	Atyidae	Multiple Families	prawn
jumbo shrimp	Caridina tonkinensis	tonkinensis	Caridina	Atyidae	Multiple Families	prawn
jumbo shrimp	Caridina weberi	weberi	Caridina	Atyidae	Multiple Families	prawn
jumbo shrimp	Cryphiops caementarius	caementarius	Cryphiops	Palaemonidae	Multiple Families	prawn
jumbo shrimp	Megokris gonospinifer	gonospinifer	Megokris	Penaeidae	Multiple Families	prawn
jumbo shrimp	Megokris granulosus	granulosus	Megokris	Penaeidae	Multiple Families	prawn
jumbo shrimp	Mesopaeneus tropicalis	tropicalis	Mesopaeneus	Solenoceridae	Multiple Families	prawn
jumbo shrimp	Leptocarpus fluminicola	fluminicola	Leptocarpus	Palaemonidae	Multiple Families	prawn
jumbo shrimp	Leptocarpus potamiscus	potamiscus	Leptocarpus	Palaemonidae	Multiple Families	prawn
jumbo shrimp	Metacrangon procax	procax	Metacrangon	Crangonidae	Multiple Families	prawn
jumbo shrimp	Metapenaeopsis acclivis	acclivis	Metapenaeopsis	Penaeidae	Multiple Families	prawn
jumbo shrimp	Macrobrachium acanthurus	acanthurus	Macrobrachium	Palaemonidae	Multiple Families	prawn
jumbo shrimp	Macrobrachium aemulum	aemulum	Macrobrachium	Palaemonidae	Multiple Families	prawn
jumbo shrimp	Macrobrachium amazonicum	amazonicum	Macrobrachium	Palaemonidae	Multiple Families	prawn
jumbo shrimp	Macrobrachium americanum	americanum	Macrobrachium	Palaemonidae	Multiple Families	prawn
jumbo shrimp	Macrobrachium australe	australe	Macrobrachium	Palaemonidae	Multiple Families	prawn
jumbo shrimp	Macrobrachium birmanicum	birmanicum	Macrobrachium	Palaemonidae	Multiple Families	prawn
jumbo shrimp	Macrobrachium caledonicum	caledonicum	Macrobrachium	Palaemonidae	Multiple Families	prawn
jumbo shrimp	Macrobrachium carcinus	carcinus	Macrobrachium	Palaemonidae	Multiple Families	prawn
jumbo shrimp	Macrobrachium dayanum	dayanum	Macrobrachium	Palaemonidae	Multiple Families	prawn
jumbo shrimp	Macrobrachium dux	dux	Macrobrachium	Palaemonidae	Multiple Families	prawn
jumbo shrimp	Macrobrachium equidens	equidens	Macrobrachium	Palaemonidae	Multiple Families	prawn
jumbo shrimp	Macrobrachium esculentum	esculentum	Macrobrachium	Palaemonidae	Multiple Families	prawn
jumbo shrimp	Macrobrachium formosense	formosense	Macrobrachium	Palaemonidae	Multiple Families	prawn
jumbo shrimp	Macrobrachium grandimanus	grandimanus	Macrobrachium	Palaemonidae	Multiple Families	prawn
jumbo shrimp	Macrobrachium hancocki	hancocki	Macrobrachium	Palaemonidae	Multiple Families	prawn
jumbo shrimp	Macrobrachium heterochirus	heterochirus	Macrobrachium	Palaemonidae	Multiple Families	prawn
jumbo shrimp	Macrobrachium idae	idae	Macrobrachium	Palaemonidae	Multiple Families	prawn
jumbo shrimp	Macrobrachium idella	idella	Macrobrachium	Palaemonidae	Multiple Families	prawn
jumbo shrimp	Macrobrachium jaroense	jaroense	Macrobrachium	Palaemonidae	Multiple Families	prawn
jumbo shrimp	Metapenaeopsis andamanensis	andamanensis	Metapenaeopsis	Penaeidae	Multiple Families	prawn
jumbo shrimp	Macrobrachium jelskii	jelskii	Macrobrachium	Palaemonidae	Multiple Families	prawn
jumbo shrimp	Macrobrachium lamarrei	lamarrei	Macrobrachium	Palaemonidae	Multiple Families	prawn
jumbo shrimp	Macrobrachium lanceifrons	lanceifrons	Macrobrachium	Palaemonidae	Multiple Families	prawn
jumbo shrimp	Macrobrachium lanchesteri	lanchesteri	Macrobrachium	Palaemonidae	Multiple Families	prawn
jumbo shrimp	Macrobrachium lar	lar	Macrobrachium	Palaemonidae	Multiple Families	prawn
jumbo shrimp	Macrobrachium latidactylus	latidactylus	Macrobrachium	Palaemonidae	Multiple Families	prawn
jumbo shrimp	Macrobrachium latimanus	latimanus	Macrobrachium	Palaemonidae	Multiple Families	prawn
jumbo shrimp	Macrobrachium lepidactyloides	lepidactyloides	Macrobrachium	Palaemonidae	Multiple Families	prawn
jumbo shrimp	Macrobrachium lepidactylus	lepidactylus	Macrobrachium	Palaemonidae	Multiple Families	prawn
jumbo shrimp	Macrobrachium macrobrachion	macrobrachion	Macrobrachium	Palaemonidae	Multiple Families	prawn
jumbo shrimp	Macrobrachium malayanum	malayanum	Macrobrachium	Palaemonidae	Multiple Families	prawn
jumbo shrimp	Macrobrachium malcolmsonii	malcolmsonii	Macrobrachium	Palaemonidae	Multiple Families	prawn
jumbo shrimp	Macrobrachium nipponense	nipponense	Macrobrachium	Palaemonidae	Multiple Families	prawn
jumbo shrimp	Macrobrachium occidentale	occidentale	Macrobrachium	Palaemonidae	Multiple Families	prawn
jumbo shrimp	Macrobrachium ohione	ohione	Macrobrachium	Palaemonidae	Multiple Families	prawn
jumbo shrimp	Macrobrachium olfersii	olfersii	Macrobrachium	Palaemonidae	Multiple Families	prawn
jumbo shrimp	Macrobrachium patsa	patsa	Macrobrachium	Palaemonidae	Multiple Families	prawn
jumbo shrimp	Macrobrachium pilimanus	pilimanus	Macrobrachium	Palaemonidae	Multiple Families	prawn
jumbo shrimp	Macrobrachium raridens	raridens	Macrobrachium	Palaemonidae	Multiple Families	prawn
jumbo shrimp	Macrobrachium rathbunae	rathbunae	Macrobrachium	Palaemonidae	Multiple Families	prawn
jumbo shrimp	Macrobrachium rosenbergii	rosenbergii	Macrobrachium	Palaemonidae	Multiple Families	prawn
jumbo shrimp	Macrobrachium rude	rude	Macrobrachium	Palaemonidae	Multiple Families	prawn
jumbo shrimp	Macrobrachium scabriculum	scabriculum	Macrobrachium	Palaemonidae	Multiple Families	prawn
jumbo shrimp	Macrobrachium sintangense	sintangense	Macrobrachium	Palaemonidae	Multiple Families	prawn
jumbo shrimp	Macrobrachium surinamicum	surinamicum	Macrobrachium	Palaemonidae	Multiple Families	prawn
jumbo shrimp	Macrobrachium tenellum	tenellum	Macrobrachium	Palaemonidae	Multiple Families	prawn
jumbo shrimp	Macrobrachium villosimanus	villosimanus	Macrobrachium	Palaemonidae	Multiple Families	prawn
jumbo shrimp	Metapenaeopsis barbata	barbata	Metapenaeopsis	Penaeidae	Multiple Families	prawn
jumbo shrimp	Metapenaeopsis beebei	beebei	Metapenaeopsis	Penaeidae	Multiple Families	prawn
jumbo shrimp	Metapenaeopsis borradailei	borradailei	Metapenaeopsis	Penaeidae	Multiple Families	prawn
jumbo shrimp	Metapenaeopsis crassissima	crassissima	Metapenaeopsis	Penaeidae	Multiple Families	prawn
jumbo shrimp	Metapenaeopsis dalei	dalei	Metapenaeopsis	Penaeidae	Multiple Families	prawn
jumbo shrimp	Metapenaeopsis goodei	goodei	Metapenaeopsis	Penaeidae	Multiple Families	prawn
jumbo shrimp	Metapenaeopsis hilarula	hilarula	Metapenaeopsis	Penaeidae	Multiple Families	prawn
jumbo shrimp	Metapenaeopsis kishinouyei	kishinouyei	Metapenaeopsis	Penaeidae	Multiple Families	prawn
jumbo shrimp	Metapenaeopsis kyushuensis	kyushuensis	Metapenaeopsis	Penaeidae	Multiple Families	prawn
jumbo shrimp	Metapenaeopsis lamellata	lamellata	Metapenaeopsis	Penaeidae	Multiple Families	prawn
jumbo shrimp	Metapenaeopsis mineri	mineri	Metapenaeopsis	Penaeidae	Multiple Families	prawn
jumbo shrimp	Metapenaeopsis mogiensis	mogiensis	Metapenaeopsis	Penaeidae	Multiple Families	prawn
jumbo shrimp	Metapenaeopsis novaeguineae	novaeguineae	Metapenaeopsis	Penaeidae	Multiple Families	prawn
jumbo shrimp	Metapenaeopsis palmensis	palmensis	Metapenaeopsis	Penaeidae	Multiple Families	prawn
jumbo shrimp	Metapenaeopsis philippii	philippii	Metapenaeopsis	Penaeidae	Multiple Families	prawn
jumbo shrimp	Neocaridina denticulata	denticulata	Neocaridina	Atyidae	Multiple Families	prawn
jumbo shrimp	Metapenaeopsis rosea	rosea	Metapenaeopsis	Penaeidae	Multiple Families	prawn
jumbo shrimp	Metapenaeopsis stridulans	stridulans	Metapenaeopsis	Penaeidae	Multiple Families	prawn
jumbo shrimp	Metapenaeopsis toloensis	toloensis	Metapenaeopsis	Penaeidae	Multiple Families	prawn
jumbo shrimp	Metapenaeopsis wellsi	wellsi	Metapenaeopsis	Penaeidae	Multiple Families	prawn
jumbo shrimp	Metapenaeus affinis	affinis	Metapenaeus	Penaeidae	Multiple Families	prawn
jumbo shrimp	Metapenaeus alcocki	alcocki	Metapenaeus	Penaeidae	Multiple Families	prawn
jumbo shrimp	Metapenaeus anchistus	anchistus	Metapenaeus	Penaeidae	Multiple Families	prawn
jumbo shrimp	Metapenaeus bennettae	bennettae	Metapenaeus	Penaeidae	Multiple Families	prawn
jumbo shrimp	Metapenaeus brevicornis	brevicornis	Metapenaeus	Penaeidae	Multiple Families	prawn
jumbo shrimp	Metapenaeus conjunctus	conjunctus	Metapenaeus	Penaeidae	Multiple Families	prawn
jumbo shrimp	Metapenaeus dalli	dalli	Metapenaeus	Penaeidae	Multiple Families	prawn
jumbo shrimp	Metapenaeus demani	demani	Metapenaeus	Penaeidae	Multiple Families	prawn
jumbo shrimp	Metapenaeus dobsoni	dobsoni	Metapenaeus	Penaeidae	Multiple Families	prawn
jumbo shrimp	Metapenaeus eboracensis	eboracensis	Metapenaeus	Penaeidae	Multiple Families	prawn
jumbo shrimp	Metapenaeus elegans	elegans	Metapenaeus	Penaeidae	Multiple Families	prawn
jumbo shrimp	Metapenaeus endeavouri	endeavouri	Metapenaeus	Penaeidae	Multiple Families	prawn
jumbo shrimp	Metapenaeus ensis	ensis	Metapenaeus	Penaeidae	Multiple Families	prawn
jumbo shrimp	Paratya compressa	compressa	Paratya	Atyidae	Multiple Families	prawn
jumbo shrimp	Metapenaeus insolitus	insolitus	Metapenaeus	Penaeidae	Multiple Families	prawn
jumbo shrimp	Metapenaeus intermedius	intermedius	Metapenaeus	Penaeidae	Multiple Families	prawn
jumbo shrimp	Metapenaeus joyneri	joyneri	Metapenaeus	Penaeidae	Multiple Families	prawn
jumbo shrimp	Metapenaeus kutchensis	kutchensis	Metapenaeus	Penaeidae	Multiple Families	prawn
jumbo shrimp	Metapenaeus lysianassa	lysianassa	Metapenaeus	Penaeidae	Multiple Families	prawn
jumbo shrimp	Metapenaeus macleayi	macleayi	Metapenaeus	Penaeidae	Multiple Families	prawn
jumbo shrimp	Metapenaeus monoceros	monoceros	Metapenaeus	Penaeidae	Multiple Families	prawn
jumbo shrimp	Metapenaeus moyebi	moyebi	Metapenaeus	Penaeidae	Multiple Families	prawn
jumbo shrimp	Metapenaeus papuensis	papuensis	Metapenaeus	Penaeidae	Multiple Families	prawn
jumbo shrimp	Metapenaeus stebbingi	stebbingi	Metapenaeus	Penaeidae	Multiple Families	prawn
jumbo shrimp	Metapenaeus suluensis	suluensis	Metapenaeus	Penaeidae	Multiple Families	prawn
jumbo shrimp	Metapenaeus tenuipes	tenuipes	Metapenaeus	Penaeidae	Multiple Families	prawn
jumbo shrimp	Microprosthema semilaeve	semilaeve	Microprosthema	Stenopodidae	Multiple Families	prawn
jumbo shrimp	Mierspenaeopsis hardwickii	hardwickii	Mierspenaeopsis	Penaeidae	Multiple Families	prawn
jumbo shrimp	Nematocarcinus africanus	africanus	Nematocarcinus	Nematocarcinidae	Multiple Families	prawn
jumbo shrimp	Nematocarcinus agassizii	agassizii	Nematocarcinus	Nematocarcinidae	Multiple Families	prawn
jumbo shrimp	Nematopalaemon hastatus	hastatus	Nematopalaemon	Palaemonidae	Multiple Families	prawn
jumbo shrimp	Nematopalaemon schmitti	schmitti	Nematopalaemon	Palaemonidae	Multiple Families	prawn
jumbo shrimp	Nematopalaemon tenuipes	tenuipes	Nematopalaemon	Palaemonidae	Multiple Families	prawn
jumbo shrimp	Notocrangon antarcticus	antarcticus	Notocrangon	Crangonidae	Multiple Families	prawn
jumbo shrimp	Notostomus japonicus	japonicus	Notostomus	Oplophoridae	Multiple Families	prawn
jumbo shrimp	Ogyrides orientalis	orientalis	Ogyrides	Ogyrididae	Multiple Families	prawn
jumbo shrimp	Oplophorus spinosus	spinosus	Oplophorus	Oplophoridae	Multiple Families	prawn
jumbo shrimp	Palaemon adspersus	adspersus	Palaemon	Palaemonidae	Multiple Families	prawn
jumbo shrimp	Palaemon annandalei	annandalei	Palaemon	Palaemonidae	Multiple Families	prawn
jumbo shrimp	Palaemon antennarius	antennarius	Palaemon	Palaemonidae	Multiple Families	prawn
jumbo shrimp	Palaemon carinicauda	carinicauda	Palaemon	Palaemonidae	Multiple Families	prawn
jumbo shrimp	Palaemon concinnus	concinnus	Palaemon	Palaemonidae	Multiple Families	prawn
jumbo shrimp	Palaemon elegans	elegans	Palaemon	Palaemonidae	Multiple Families	prawn
jumbo shrimp	Palaemon gravieri	gravieri	Palaemon	Palaemonidae	Multiple Families	prawn
jumbo shrimp	Palaemon hancocki	hancocki	Palaemon	Palaemonidae	Multiple Families	prawn
jumbo shrimp	Palaemon hiltoni	hiltoni	Palaemon	Palaemonidae	Multiple Families	prawn
jumbo shrimp	Palaemon kadiakensis	kadiakensis	Palaemon	Palaemonidae	Multiple Families	prawn
jumbo shrimp	Palaemon longirostris	longirostris	Palaemon	Palaemonidae	Multiple Families	prawn
jumbo shrimp	Palaemon macrodactylus	macrodactylus	Palaemon	Palaemonidae	Multiple Families	prawn
jumbo shrimp	Palaemon maculatus	maculatus	Palaemon	Palaemonidae	Multiple Families	prawn
jumbo shrimp	Palaemon mani	mani	Palaemon	Palaemonidae	Multiple Families	prawn
jumbo shrimp	Palaemon modestus	modestus	Palaemon	Palaemonidae	Multiple Families	prawn
jumbo shrimp	Palaemon northropi	northropi	Palaemon	Palaemonidae	Multiple Families	prawn
jumbo shrimp	Palaemon ortmanni	ortmanni	Palaemon	Palaemonidae	Multiple Families	prawn
jumbo shrimp	Palaemon pacificus	pacificus	Palaemon	Palaemonidae	Multiple Families	prawn
jumbo shrimp	Palaemon paludosus	paludosus	Palaemon	Palaemonidae	Multiple Families	prawn
jumbo shrimp	Palaemon pandaliformis	pandaliformis	Palaemon	Palaemonidae	Multiple Families	prawn
jumbo shrimp	Palaemon paucidens	paucidens	Palaemon	Palaemonidae	Multiple Families	prawn
jumbo shrimp	Palaemon ritteri	ritteri	Palaemon	Palaemonidae	Multiple Families	prawn
jumbo shrimp	Palaemon schmitti	schmitti	Palaemon	Palaemonidae	Multiple Families	prawn
jumbo shrimp	Palaemon serratus	serratus	Palaemon	Palaemonidae	Multiple Families	prawn
jumbo shrimp	Palaemon serrifer	serrifer	Palaemon	Palaemonidae	Multiple Families	prawn
jumbo shrimp	Palaemon sinensis	sinensis	Palaemon	Palaemonidae	Multiple Families	prawn
jumbo shrimp	Palaemon styliferus	styliferus	Palaemon	Palaemonidae	Multiple Families	prawn
jumbo shrimp	Palaemon tonkinensis	tonkinensis	Palaemon	Palaemonidae	Multiple Families	prawn
jumbo shrimp	Palaemon varians	varians	Palaemon	Palaemonidae	Multiple Families	prawn
jumbo shrimp	Palaemon vietnamicus	vietnamicus	Palaemon	Palaemonidae	Multiple Families	prawn
jumbo shrimp	Palaemon vulgaris	vulgaris	Palaemon	Palaemonidae	Multiple Families	prawn
jumbo shrimp	Palaemon xiphias	xiphias	Palaemon	Palaemonidae	Multiple Families	prawn
jumbo shrimp	Palaemon zariquieyi	zariquieyi	Palaemon	Palaemonidae	Multiple Families	prawn
jumbo shrimp	Pandalus amplus	amplus	Pandalus	Pandalidae	Multiple Families	prawn
jumbo shrimp	Pandalus borealis	borealis	Pandalus	Pandalidae	Multiple Families	prawn
jumbo shrimp	Pandalus danae	danae	Pandalus	Pandalidae	Multiple Families	prawn
jumbo shrimp	Pandalus dispar	dispar	Pandalus	Pandalidae	Multiple Families	prawn
jumbo shrimp	Pandalus goniurus	goniurus	Pandalus	Pandalidae	Multiple Families	prawn
jumbo shrimp	Pandalus hypsinotus	hypsinotus	Pandalus	Pandalidae	Multiple Families	prawn
jumbo shrimp	Pandalus japonicus	japonicus	Pandalus	Pandalidae	Multiple Families	prawn
jumbo shrimp	Pandalus jordani	jordani	Pandalus	Pandalidae	Multiple Families	prawn
jumbo shrimp	Pandalus latirostris	latirostris	Pandalus	Pandalidae	Multiple Families	prawn
jumbo shrimp	Pandalus montagui	montagui	Pandalus	Pandalidae	Multiple Families	prawn
jumbo shrimp	Pandalus nipponensis	nipponensis	Pandalus	Pandalidae	Multiple Families	prawn
jumbo shrimp	Pandalus platyceros	platyceros	Pandalus	Pandalidae	Multiple Families	prawn
jumbo shrimp	Pantomus affinis	affinis	Pantomus	Pandalidae	Multiple Families	prawn
jumbo shrimp	Paracrangon areolata	areolata	Paracrangon	Crangonidae	Multiple Families	prawn
jumbo shrimp	Parapenaeopsis balli	balli	Parapenaeopsis	Penaeidae	Multiple Families	prawn
jumbo shrimp	Parapenaeopsis cornuta	cornuta	Parapenaeopsis	Penaeidae	Multiple Families	prawn
jumbo shrimp	Parapenaeopsis coromandelica	coromandelica	Parapenaeopsis	Penaeidae	Multiple Families	prawn
jumbo shrimp	Parapenaeopsis gracillima	gracillima	Parapenaeopsis	Penaeidae	Multiple Families	prawn
jumbo shrimp	Parapenaeopsis hungerfordi	hungerfordi	Parapenaeopsis	Penaeidae	Multiple Families	prawn
jumbo shrimp	Parapenaeopsis nana	nana	Parapenaeopsis	Penaeidae	Multiple Families	prawn
jumbo shrimp	Parapenaeopsis sculptilis	sculptilis	Parapenaeopsis	Penaeidae	Multiple Families	prawn
jumbo shrimp	Parapenaeopsis stylifera	stylifera	Parapenaeopsis	Penaeidae	Multiple Families	prawn
jumbo shrimp	Parapenaeopsis tenella	tenella	Parapenaeopsis	Penaeidae	Multiple Families	prawn
jumbo shrimp	Parapenaeopsis venusta	venusta	Parapenaeopsis	Penaeidae	Multiple Families	prawn
jumbo shrimp	Parapenaeus australiensis	australiensis	Parapenaeus	Penaeidae	Multiple Families	prawn
jumbo shrimp	Parapenaeus fissurus	fissurus	Parapenaeus	Penaeidae	Multiple Families	prawn
jumbo shrimp	Parapenaeus investigatoris	investigatoris	Parapenaeus	Penaeidae	Multiple Families	prawn
jumbo shrimp	Parapenaeus lanceolatus	lanceolatus	Parapenaeus	Penaeidae	Multiple Families	prawn
jumbo shrimp	Parapenaeus longipes	longipes	Parapenaeus	Penaeidae	Multiple Families	prawn
jumbo shrimp	Parapenaeus longirostris	longirostris	Parapenaeus	Penaeidae	Multiple Families	prawn
jumbo shrimp	Parapenaeus politus	politus	Parapenaeus	Penaeidae	Multiple Families	prawn
jumbo shrimp	Parapenaeus sextuberculatus	sextuberculatus	Parapenaeus	Penaeidae	Multiple Families	prawn
jumbo shrimp	Pasiphaea hoplocerca	hoplocerca	Pasiphaea	Pasiphaeidae	Multiple Families	prawn
jumbo shrimp	Pasiphaea japonica	japonica	Pasiphaea	Pasiphaeidae	Multiple Families	prawn
jumbo shrimp	Pasiphaea multidentata	multidentata	Pasiphaea	Pasiphaeidae	Multiple Families	prawn
jumbo shrimp	Pasiphaea sivado	sivado	Pasiphaea	Pasiphaeidae	Multiple Families	prawn
jumbo shrimp	Pasiphaea tarda	tarda	Pasiphaea	Pasiphaeidae	Multiple Families	prawn
jumbo shrimp	Penaeopsis balssi	balssi	Penaeopsis	Penaeidae	Multiple Families	prawn
jumbo shrimp	Penaeopsis eduardoi	eduardoi	Penaeopsis	Penaeidae	Multiple Families	prawn
jumbo shrimp	Penaeopsis rectacuta	rectacuta	Penaeopsis	Penaeidae	Multiple Families	prawn
jumbo shrimp	Penaeopsis serrata	serrata	Penaeopsis	Penaeidae	Multiple Families	prawn
jumbo shrimp	Penaeus aztecus	aztecus	Penaeus	Penaeidae	Multiple Families	prawn
jumbo shrimp	Penaeus brasiliensis	brasiliensis	Penaeus	Penaeidae	Multiple Families	prawn
jumbo shrimp	Penaeus brevirostris	brevirostris	Penaeus	Penaeidae	Multiple Families	prawn
jumbo shrimp	Penaeus californiensis	californiensis	Penaeus	Penaeidae	Multiple Families	prawn
jumbo shrimp	Penaeus canaliculatus	canaliculatus	Penaeus	Penaeidae	Multiple Families	prawn
jumbo shrimp	Penaeus chinensis	chinensis	Penaeus	Penaeidae	Multiple Families	prawn
jumbo shrimp	Penaeus duorarum	duorarum	Penaeus	Penaeidae	Multiple Families	prawn
jumbo shrimp	Penaeus esculentus	esculentus	Penaeus	Penaeidae	Multiple Families	prawn
jumbo shrimp	Penaeus indicus	indicus	Penaeus	Penaeidae	Multiple Families	prawn
jumbo shrimp	Penaeus japonicus	japonicus	Penaeus	Penaeidae	Multiple Families	prawn
jumbo shrimp	Penaeus kerathurus	kerathurus	Penaeus	Penaeidae	Multiple Families	prawn
jumbo shrimp	Penaeus latisulcatus	latisulcatus	Penaeus	Penaeidae	Multiple Families	prawn
jumbo shrimp	Penaeus longistylus	longistylus	Penaeus	Penaeidae	Multiple Families	prawn
jumbo shrimp	Penaeus marginatus	marginatus	Penaeus	Penaeidae	Multiple Families	prawn
jumbo shrimp	Penaeus merguiensis	merguiensis	Penaeus	Penaeidae	Multiple Families	prawn
jumbo shrimp	Penaeus monodon	monodon	Penaeus	Penaeidae	Multiple Families	prawn
jumbo shrimp	Penaeus notialis	notialis	Penaeus	Penaeidae	Multiple Families	prawn
jumbo shrimp	Penaeus occidentalis	occidentalis	Penaeus	Penaeidae	Multiple Families	prawn
jumbo shrimp	Penaeus paulensis	paulensis	Penaeus	Penaeidae	Multiple Families	prawn
jumbo shrimp	Penaeus penicillatus	penicillatus	Penaeus	Penaeidae	Multiple Families	prawn
jumbo shrimp	Penaeus plebejus	plebejus	Penaeus	Penaeidae	Multiple Families	prawn
jumbo shrimp	Penaeus schmitti	schmitti	Penaeus	Penaeidae	Multiple Families	prawn
jumbo shrimp	Penaeus semisulcatus	semisulcatus	Penaeus	Penaeidae	Multiple Families	prawn
jumbo shrimp	Penaeus setiferus	setiferus	Penaeus	Penaeidae	Multiple Families	prawn
jumbo shrimp	Penaeus silasi	silasi	Penaeus	Penaeidae	Multiple Families	prawn
jumbo shrimp	Penaeus stylirostris	stylirostris	Penaeus	Penaeidae	Multiple Families	prawn
jumbo shrimp	Penaeus subtilis	subtilis	Penaeus	Penaeidae	Multiple Families	prawn
jumbo shrimp	Penaeus vannamei	vannamei	Penaeus	Penaeidae	Multiple Families	prawn
jumbo shrimp	Philocheras trispinosus	trispinosus	Philocheras	Crangonidae	Multiple Families	prawn
jumbo shrimp	Pleoticus muelleri	muelleri	Pleoticus	Solenoceridae	Multiple Families	prawn
jumbo shrimp	Pleoticus robustus	robustus	Pleoticus	Solenoceridae	Multiple Families	prawn
jumbo shrimp	Plesionika acanthonotus	acanthonotus	Plesionika	Pandalidae	Multiple Families	prawn
jumbo shrimp	Plesionika alcocki	alcocki	Plesionika	Pandalidae	Multiple Families	prawn
jumbo shrimp	Plesionika antigai	antigai	Plesionika	Pandalidae	Multiple Families	prawn
jumbo shrimp	Plesionika beebei	beebei	Plesionika	Pandalidae	Multiple Families	prawn
jumbo shrimp	Plesionika carinirostris	carinirostris	Plesionika	Pandalidae	Multiple Families	prawn
jumbo shrimp	Plesionika edwardsii	edwardsii	Plesionika	Pandalidae	Multiple Families	prawn
jumbo shrimp	Plesionika ensis	ensis	Plesionika	Pandalidae	Multiple Families	prawn
jumbo shrimp	Plesionika gigliolii	gigliolii	Plesionika	Pandalidae	Multiple Families	prawn
jumbo shrimp	Plesionika heterocarpus	heterocarpus	Plesionika	Pandalidae	Multiple Families	prawn
jumbo shrimp	Plesionika martia	martia	Plesionika	Pandalidae	Multiple Families	prawn
jumbo shrimp	Plesionika mexicana	mexicana	Plesionika	Pandalidae	Multiple Families	prawn
jumbo shrimp	Plesionika narval	narval	Plesionika	Pandalidae	Multiple Families	prawn
jumbo shrimp	Plesionika spinipes	spinipes	Plesionika	Pandalidae	Multiple Families	prawn
jumbo shrimp	Plesionika trispinus	trispinus	Plesionika	Pandalidae	Multiple Families	prawn
jumbo shrimp	Plesionika williamsi	williamsi	Plesionika	Pandalidae	Multiple Families	prawn
jumbo shrimp	Pontocaris pennata	pennata	Pontocaris	Crangonidae	Multiple Families	prawn
jumbo shrimp	Pontophilus norvegicus	norvegicus	Pontophilus	Crangonidae	Multiple Families	prawn
jumbo shrimp	Pontophilus spinosus	spinosus	Pontophilus	Crangonidae	Multiple Families	prawn
jumbo shrimp	Processa canaliculata	canaliculata	Processa	Processidae	Multiple Families	prawn
jumbo shrimp	Processa edulis	edulis	Processa	Processidae	Multiple Families	prawn
jumbo shrimp	Processa hemphilli	hemphilli	Processa	Processidae	Multiple Families	prawn
jumbo shrimp	Processa peruviana	peruviana	Processa	Processidae	Multiple Families	prawn
jumbo shrimp	Procletes levicarina	levicarina	Procletes	Pandalidae	Multiple Families	prawn
jumbo shrimp	Protrachypene precipua	precipua	Protrachypene	Penaeidae	Multiple Families	prawn
jumbo shrimp	Rhynchocinetes durbanensis	durbanensis	Rhynchocinetes	Rhynchocinetidae	Multiple Families	prawn
jumbo shrimp	Rhynchocinetes typus	typus	Rhynchocinetes	Rhynchocinetidae	Multiple Families	prawn
jumbo shrimp	Rimapenaeus constrictus	constrictus	Rimapenaeus	Penaeidae	Multiple Families	prawn
jumbo shrimp	Rimapenaeus faoe	faoe	Rimapenaeus	Penaeidae	Multiple Families	prawn
jumbo shrimp	Rimapenaeus fuscina	fuscina	Rimapenaeus	Penaeidae	Multiple Families	prawn
jumbo shrimp	Rimapenaeus similis	similis	Rimapenaeus	Penaeidae	Multiple Families	prawn
jumbo shrimp	Robustosergia robusta	robusta	Robustosergia	Sergestidae	Multiple Families	prawn
jumbo shrimp	Saron neglectus	neglectus	Saron	Hippolytidae	Multiple Families	prawn
jumbo shrimp	Sclerocrangon atrox	atrox	Sclerocrangon	Crangonidae	Multiple Families	prawn
jumbo shrimp	Sclerocrangon salebrosa	salebrosa	Sclerocrangon	Crangonidae	Multiple Families	prawn
jumbo shrimp	Sicyonia affinis	affinis	Sicyonia	Sicyoniidae	Multiple Families	prawn
jumbo shrimp	Sicyonia aliaffinis	aliaffinis	Sicyonia	Sicyoniidae	Multiple Families	prawn
jumbo shrimp	Sicyonia brevirostris	brevirostris	Sicyonia	Sicyoniidae	Multiple Families	prawn
jumbo shrimp	Sicyonia burkenroadi	burkenroadi	Sicyonia	Sicyoniidae	Multiple Families	prawn
jumbo shrimp	Sicyonia carinata	carinata	Sicyonia	Sicyoniidae	Multiple Families	prawn
jumbo shrimp	Sicyonia disdorsalis	disdorsalis	Sicyonia	Sicyoniidae	Multiple Families	prawn
jumbo shrimp	Sicyonia disedwardsi	disedwardsi	Sicyonia	Sicyoniidae	Multiple Families	prawn
jumbo shrimp	Sicyonia disparri	disparri	Sicyonia	Sicyoniidae	Multiple Families	prawn
jumbo shrimp	Sicyonia dorsalis	dorsalis	Sicyonia	Sicyoniidae	Multiple Families	prawn
jumbo shrimp	Sicyonia galeata	galeata	Sicyonia	Sicyoniidae	Multiple Families	prawn
jumbo shrimp	Sicyonia ingentis	ingentis	Sicyonia	Sicyoniidae	Multiple Families	prawn
jumbo shrimp	Sicyonia laevigata	laevigata	Sicyonia	Sicyoniidae	Multiple Families	prawn
jumbo shrimp	Sicyonia lancifer	lancifer	Sicyonia	Sicyoniidae	Multiple Families	prawn
jumbo shrimp	Sicyonia lancifer	lancifer	Sicyonia	Sicyoniidae	Multiple Families	prawn
jumbo shrimp	Sicyonia martini	martini	Sicyonia	Sicyoniidae	Multiple Families	prawn
jumbo shrimp	Sicyonia mixta	mixta	Sicyonia	Sicyoniidae	Multiple Families	prawn
jumbo shrimp	Sicyonia penicillata	penicillata	Sicyonia	Sicyoniidae	Multiple Families	prawn
jumbo shrimp	Sicyonia picta	picta	Sicyonia	Sicyoniidae	Multiple Families	prawn
jumbo shrimp	Sicyonia stimpsoni	stimpsoni	Sicyonia	Sicyoniidae	Multiple Families	prawn
jumbo shrimp	Sicyonia typica	typica	Sicyonia	Sicyoniidae	Multiple Families	prawn
jumbo shrimp	Solenocera acuminata	acuminata	Solenocera	Solenoceridae	Multiple Families	prawn
jumbo shrimp	Solenocera africana	africana	Solenocera	Solenoceridae	Multiple Families	prawn
jumbo shrimp	Solenocera agassizii	agassizii	Solenocera	Solenoceridae	Multiple Families	prawn
jumbo shrimp	Solenocera alfonso	alfonso	Solenocera	Solenoceridae	Multiple Families	prawn
jumbo shrimp	Solenocera algoensis	algoensis	Solenocera	Solenoceridae	Multiple Families	prawn
jumbo shrimp	Solenocera alticarinata	alticarinata	Solenocera	Solenoceridae	Multiple Families	prawn
jumbo shrimp	Solenocera australiana	australiana	Solenocera	Solenoceridae	Multiple Families	prawn
jumbo shrimp	Solenocera choprai	choprai	Solenocera	Solenoceridae	Multiple Families	prawn
jumbo shrimp	Solenocera crassicornis	crassicornis	Solenocera	Solenoceridae	Multiple Families	prawn
jumbo shrimp	Solenocera florea	florea	Solenocera	Solenoceridae	Multiple Families	prawn
jumbo shrimp	Solenocera geijskesi	geijskesi	Solenocera	Solenoceridae	Multiple Families	prawn
jumbo shrimp	Solenocera halli	halli	Solenocera	Solenoceridae	Multiple Families	prawn
jumbo shrimp	Solenocera hextii	hextii	Solenocera	Solenoceridae	Multiple Families	prawn
jumbo shrimp	Solenocera koelbeli	koelbeli	Solenocera	Solenoceridae	Multiple Families	prawn
jumbo shrimp	Solenocera melantho	melantho	Solenocera	Solenoceridae	Multiple Families	prawn
jumbo shrimp	Solenocera membranacea	membranacea	Solenocera	Solenoceridae	Multiple Families	prawn
jumbo shrimp	Solenocera mutator	mutator	Solenocera	Solenoceridae	Multiple Families	prawn
jumbo shrimp	Solenocera pectinata	pectinata	Solenocera	Solenoceridae	Multiple Families	prawn
jumbo shrimp	Solenocera pectinulata	pectinulata	Solenocera	Solenoceridae	Multiple Families	prawn
jumbo shrimp	Spirontocaris liljeborgii	liljeborgii	Spirontocaris	Hippolytidae	Multiple Families	prawn
jumbo shrimp	Spirontocaris spinus	spinus	Spirontocaris	Hippolytidae	Multiple Families	prawn
jumbo shrimp	Stenopus hispidus	hispidus	Stenopus	Stenopodidae	Multiple Families	prawn
jumbo shrimp	Systellaspis braueri	braueri	Systellaspis	Oplophoridae	Multiple Families	prawn
jumbo shrimp	Trachypenaeus anchoralis	anchoralis	Trachypenaeus	Penaeidae	Multiple Families	prawn
jumbo shrimp	Trachypenaeus brevisuturae	brevisuturae	Trachypenaeus	Penaeidae	Multiple Families	prawn
jumbo shrimp	Trachypenaeus byrdi	byrdi	Trachypenaeus	Penaeidae	Multiple Families	prawn
jumbo shrimp	Trachypenaeus longipes	longipes	Trachypenaeus	Penaeidae	Multiple Families	prawn
jumbo shrimp	Trachypenaeus pacificus	pacificus	Trachypenaeus	Penaeidae	Multiple Families	prawn
jumbo shrimp	Trachypenaeus sedili	sedili	Trachypenaeus	Penaeidae	Multiple Families	prawn
jumbo shrimp	Trachysalambria curvirostris	curvirostris	Trachysalambria	Penaeidae	Multiple Families	prawn
jumbo shrimp	Trachysalambria longipes	longipes	Trachysalambria	Penaeidae	Multiple Families	prawn
jumbo shrimp	Trachysalambria malaiana	malaiana	Trachysalambria	Penaeidae	Multiple Families	prawn
jumbo shrimp	Trachypenaeus curvirostris	curvirostris	Trachysalambria	Penaeidae	Multiple Families	prawn
jumbo shrimp	Xiphopenaeus kroyeri	kroyeri	Xiphopenaeus	Penaeidae	Multiple Families	prawn
jumbo shrimp	Xiphopenaeus riveti	riveti	Xiphopenaeus	Penaeidae	Multiple Families	prawn
[truncated: 2,284 more rows]
