# Supplementary material for: Seafood label quality and mislabelling rates hamper consumer choices for sustainability in Australia
Source: Sci Rep. 2023 Aug 3;13:10146. doi: 10.1038/s41598-023-37066-4 (PMC10400555; doi:10.1038/s41598-023-37066-4)
Supplement: Supplementary file 3 — Supplementary Information 3. [file 41598_2023_37066_MOESM3_ESM.xlsx]

## Sheet: Sheet1
Supplementary Table S7. Genomic matches to each combination of seafood group, state, outlet type, origin, and label including the species IUCN red listing. The final column counts the number of instances that combination of factors matched the exact same genomic output. Contaminated products are not shown.
Seafood Group	State	Outlet type	Origin	Maximum level of detail on packaging	Genomic match	Common name †	IUCN category*	Lowest common taxonomy	Lowest common taxonomy level	Instances
snapper	nt	restaurant	local	snapper	aprion virescens	Green jobfish	LC	aprion virescens	Species	1
sharks and rays	nsw	fishmonger	local	boneless fillets	aptychotrema rostrata	Eastern shovelnose ray	LC	aptychotrema rostrata	Species	1
sharks and rays	nsw	fishmonger	local	boneless fillets	aptychotrema rostrata	Eastern shovelnose ray	LC	aptychotrema rostrata	Species	2
snapper	nt	fishmonger	local	frying pan snapper	argyrops bleekeri	King soldier bream	LC	argyrops bleekeri	Species	2
sharks and rays	tas	supermarket	import	stingray	atlantoraja castelnaui	Spotback skate	CR	atlantoraja castelnaui	Species	1
sharks and rays	wa	restaurant	import	shark	callorhinchus capensis callorhinchus milii	Cape elephantfish Elephantfish	LC LC	Callorhinchus	Genus	1
sharks and rays	sa	restaurant	local	flake	callorhinchus capensis callorhinchus milii	Cape elephantfish Elephantfish	LC LC	Callorhinchus	Genus	1
sharks and rays	sa	restaurant	import	flake	callorhinchus capensis callorhinchus milii	Cape elephantfish Elephantfish	LC LC	Callorhinchus	Genus	1
sharks and rays	tas	restaurant	import	flake	callorhinchus capensis callorhinchus milii	Cape elephantfish Elephantfish	LC LC	Callorhinchus	Genus	1
sharks and rays	qld	restaurant	local	flake	callorhinchus capensis callorhinchus milii	Cape elephantfish Elephantfish	LC LC	Callorhinchus	Genus	1
sharks and rays	nt	restaurant	import	flake	callorhinchus capensis callorhinchus milii	Cape elephantfish Elephantfish	LC LC	Callorhinchus	Genus	1
sharks and rays	wa	restaurant	import	shark	callorhinchus capensis callorhinchus milii callorhinchus callorynchus	Cape elephantfish Elephantfish American elephantfish	LC LC VU	Callorhinchus	Genus	1
sharks and rays	wa	restaurant	import	shark	callorhinchus capensis callorhinchus milii callorhinchus callorynchus	Cape elephantfish Elephantfish American elephantfish	LC LC VU	Callorhinchus	Genus	2
sharks and rays	sa	restaurant	local	flake	callorhinchus capensis callorhinchus milii callorhinchus callorynchus	Cape elephantfish Elephantfish American elephantfish	LC LC VU	Callorhinchus	Genus	2
sharks and rays	sa	restaurant	import	flake	callorhinchus capensis callorhinchus milii callorhinchus callorynchus	Cape elephantfish Elephantfish American elephantfish	LC LC VU	Callorhinchus	Genus	1
sharks and rays	qld	restaurant	local	flake	callorhinchus capensis callorhinchus milii callorhinchus callorynchus	Cape elephantfish Elephantfish American elephantfish	LC LC VU	Callorhinchus	Genus	1
sharks and rays	qld	restaurant	local	flake	callorhinchus capensis callorhinchus milii callorhinchus callorynchus	Cape elephantfish Elephantfish American elephantfish	LC LC VU	Callorhinchus	Genus	3
sharks and rays	qld	restaurant	import	flake	callorhinchus capensis callorhinchus milii callorhinchus callorynchus	Cape elephantfish Elephantfish American elephantfish	LC LC VU	Callorhinchus	Genus	3
sharks and rays	qld	restaurant	import	flake	callorhinchus capensis callorhinchus milii callorhinchus callorynchus	Cape elephantfish Elephantfish American elephantfish	LC LC VU	Callorhinchus	Genus	2
sharks and rays	nt	restaurant	local	flake	callorhinchus capensis callorhinchus milii callorhinchus callorynchus	Cape elephantfish Elephantfish American elephantfish	LC LC VU	Callorhinchus	Genus	2
sharks and rays	nt	restaurant	import	flake	callorhinchus capensis callorhinchus milii callorhinchus callorynchus	Cape elephantfish Elephantfish American elephantfish	LC LC VU	Callorhinchus	Genus	1
sharks and rays	nt	restaurant	import	flake	callorhinchus capensis callorhinchus milii callorhinchus callorynchus	Cape elephantfish Elephantfish American elephantfish	LC LC VU	Callorhinchus	Genus	2
sharks and rays	qld	restaurant	import	flake	carcharhinus amboinensis	Pigeye Shark	VU	carcharhinus amboinensis	Species	2
sharks and rays	nt	fishmonger	local	black tip shark	carcharhinus amboinensis	Pigeye Shark	VU	carcharhinus amboinensis	Species	1
sharks and rays	sa	fishmonger	local	flake	carcharhinus brachyurus carcharhinus brevipinna carcharhinus limbatus carcharhinus sorrah carcharhinus fitzroyensis	Bronze whaler Spinner shark Common blacktip shark Spot-tail shark Creek whaler	VU VU VU NT LC	carcharhinus	Genus	1
sharks and rays	tas	restaurant	local	flake	carcharhinus limbatus carcharhinus amblyrhynchoides carcharhinus tilstoni carcharhinus brevipinna carcharhinus leiodon	Common blacktip shark Graceful shark Blacktip shark Spinner shark Smoothtooth blacktip shark	VU VU LC VU EN	carcharhinus	Genus	1
sharks and rays	qld	fishmonger	local	flake	carcharhinus limbatus carcharhinus amblyrhynchoides carcharhinus tilstoni carcharhinus brevipinna carcharhinus leiodon	Common blacktip shark Graceful shark Blacktip shark Spinner shark Smoothtooth blacktip shark	VU VU LC VU EN	carcharhinus	Genus	1
sharks and rays	qld	restaurant	local	flake	carcharhinus limbatus carcharhinus amblyrhynchoides carcharhinus tilstoni carcharhinus brevipinna carcharhinus leiodon	Common blacktip shark Graceful shark Blacktip shark Spinner shark Smoothtooth blacktip shark	VU VU LC VU EN	carcharhinus	Genus	1
sharks and rays	qld	restaurant	local	flake	carcharhinus limbatus carcharhinus amblyrhynchoides carcharhinus tilstoni carcharhinus brevipinna carcharhinus leiodon	Common blacktip shark Graceful shark Blacktip shark Spinner shark Smoothtooth blacktip shark	VU VU LC VU EN	carcharhinus	Genus	2
sharks and rays	nt	restaurant	local	flake	carcharhinus limbatus carcharhinus amblyrhynchoides carcharhinus tilstoni carcharhinus brevipinna carcharhinus leiodon	Common blacktip shark Graceful shark Blacktip shark Spinner shark Smoothtooth blacktip shark	VU VU LC VU EN	carcharhinus	Genus	2
sharks and rays	nt	restaurant	local	flake	carcharhinus limbatus carcharhinus amblyrhynchoides carcharhinus tilstoni carcharhinus brevipinna carcharhinus leiodon	Common blacktip shark Graceful shark Blacktip shark Spinner shark Smoothtooth blacktip shark	VU VU LC VU EN	carcharhinus	Genus	5
sharks and rays	nt	restaurant	local	black tip shark	carcharhinus limbatus carcharhinus amblyrhynchoides carcharhinus tilstoni carcharhinus brevipinna carcharhinus leiodon	Common blacktip shark Graceful shark Blacktip shark Spinner shark Smoothtooth blacktip shark	VU VU LC VU EN	carcharhinus	Genus	5
sharks and rays	wa	fishmonger	local	shark	carcharhinus limbatus carcharhinus amblyrhynchoides carcharhinus tilstoni carcharhinus brevipinna carcharhinus leiodon	Common blacktip shark Graceful shark Blacktip shark Spinner shark Smoothtooth blacktip shark	VU VU LC VU EN	carcharhinus	Genus	1
sharks and rays	wa	restaurant	import	gummy shark	carcharhinus limbatus carcharhinus amblyrhynchoides carcharhinus tilstoni carcharhinus brevipinna carcharhinus leiodon	Common blacktip shark Graceful shark Blacktip shark Spinner shark Smoothtooth blacktip shark	VU VU LC VU EN	carcharhinus	Genus	1
sharks and rays	qld	restaurant	import	flake	carcharhinus limbatus carcharhinus amblyrhynchoides carcharhinus tilstoni carcharhinus brevipinna carcharhinus leiodon	Common blacktip shark Graceful shark Blacktip shark Spinner shark Smoothtooth blacktip shark	VU VU LC VU EN	carcharhinus	Genus	1
sharks and rays	nt	restaurant	local	flake	carcharhinus limbatus carcharhinus amblyrhynchoides carcharhinus tilstoni carcharhinus brevipinna carcharhinus leiodon	Common blacktip shark Graceful shark Blacktip shark Spinner shark Smoothtooth blacktip shark	VU VU LC VU EN	carcharhinus	Genus	1
sharks and rays	wa	restaurant	local	shark	carcharhinus obscurus carcharhinus longimanus carcharhinus galapagensis cetorhinus maximus alopias vulpinus	Dusky whaler Oceanic whitetip shark Galapagos shark Basking shark Thresher shark	EN CR LC CR VU	Galeomorphii	Superorder	5
sharks and rays	wa	restaurant	import	shark	carcharhinus obscurus carcharhinus longimanus carcharhinus galapagensis cetorhinus maximus alopias vulpinus	Dusky whaler Oceanic whitetip shark Galapagos shark Basking shark Thresher shark	EN CR LC CR VU	Galeomorphii	Superorder	1
sharks and rays	wa	fishmonger	local	shark	carcharhinus plumbeus carcharhinus altimus	Sandbar shark Bignose shark	EN NT	carcharhinus	Genus	1
sharks and rays	wa	fishmonger	local	whiskery shark	carcharhinus plumbeus carcharhinus altimus	Sandbar shark Bignose shark	EN NT	carcharhinus	Genus	2
sharks and rays	vic	restaurant	import	flake	carcharhinus sorrah carcharhinus sealei	Spot-tail shark Blackspot shark	NT VU	carcharhinus	Genus	2
sharks and rays	qld	restaurant	local	flake	carcharhinus sorrah carcharhinus sealei	Spot-tail shark Blackspot shark	NT VU	carcharhinus	Genus	1
sharks and rays	qld	restaurant	import	flake	carcharhinus sorrah carcharhinus sealei	Spot-tail shark Blackspot shark	NT VU	carcharhinus	Genus	1
sharks and rays	wa	restaurant	import	shark	carcharhinus sorrah carcharhinus sealei hydrolagus novaezealandiae	Spot-tail shark Blackspot shark Dark ghostshark	NT VU LC	Chondricthyes	Class	1
sharks and rays	tas	restaurant	local	flake	carcharhinus sorrah carcharhinus sealei hydrolagus novaezealandiae	Spot-tail shark Blackspot shark Dark ghostshark	NT VU LC	Chondricthyes	Class	1
sharks and rays	vic	fishmonger	local	flake	carcharhinus sorrah carcharhinus sealei hydrolagus novaezealandiae	Spot-tail shark Blackspot shark Dark ghostshark	NT VU LC	Chondricthyes	Class	1
sharks and rays	vic	supermarket	import	flake	carcharhinus sorrah carcharhinus sealei hydrolagus novaezealandiae	Spot-tail shark Blackspot shark Dark ghostshark	NT VU LC	Chondricthyes	Class	1
snapper	sa	fishmonger	local	nannygai - red snapper	centroberyx gerrardi	Bight redfish	NA	centroberyx gerrardi	Species	1
snapper	sa	fishmonger	local	red snapper	centroberyx gerrardi	Bight redfish	NA	centroberyx gerrardi	Species	1
snapper	sa	supermarket	local	centroberyx gerrardi	centroberyx gerrardi	Bight redfish	NA	centroberyx gerrardi	Species	2
snapper	vic	fishmonger	local	red snapper	centroberyx gerrardi	Bight redfish	NA	centroberyx gerrardi	Species	2
snapper	nsw	fishmonger	local	red snapper	centroberyx gerrardi	Bight redfish	NA	centroberyx gerrardi	Species	1
sharks and rays	vic	fishmonger	local	flake	centroselachus crepidater	Golden dogfish	NT	centroselachus crepidater	Species	1
snapper	wa	fishmonger	local	pink snapper	chrysophrys auratus pagrus major pagrus auratus	Snapper Red seabream Snapper	LC LC LC	Sparidae	Family	1
snapper	wa	supermarket	local	pink snapper	chrysophrys auratus pagrus major pagrus auratus	Snapper Red seabream Snapper	LC LC LC	Sparidae	Family	1
snapper	sa	fishmonger	local	snapper	chrysophrys auratus pagrus major pagrus auratus	Snapper Red seabream Snapper	LC LC LC	Sparidae	Family	1
snapper	tas	fishmonger	local	pink snapper (pagrus auratus)	chrysophrys auratus pagrus major pagrus auratus	Snapper Red seabream Snapper	LC LC LC	Sparidae	Family	1
snapper	tas	restaurant	local	snapper	chrysophrys auratus pagrus major pagrus auratus	Snapper Red seabream Snapper	LC LC LC	Sparidae	Family	1
snapper	tas	fishmonger	local	snapper	chrysophrys auratus pagrus major pagrus auratus	Snapper Red seabream Snapper	LC LC LC	Sparidae	Family	2
snapper	tas	fishmonger	local	pink snapper	chrysophrys auratus pagrus major pagrus auratus	Snapper Red seabream Snapper	LC LC LC	Sparidae	Family	2
snapper	tas	fishmonger	import	snapper	chrysophrys auratus pagrus major pagrus auratus	Snapper Red seabream Snapper	LC LC LC	Sparidae	Family	1
snapper	tas	fishmonger	import	pink snapper	chrysophrys auratus pagrus major pagrus auratus	Snapper Red seabream Snapper	LC LC LC	Sparidae	Family	1
snapper	vic	fishmonger	local	red snapper	chrysophrys auratus pagrus major pagrus auratus	Snapper Red seabream Snapper	LC LC LC	Sparidae	Family	1
snapper	vic	fishmonger	local	snapper	chrysophrys auratus pagrus major pagrus auratus	Snapper Red seabream Snapper	LC LC LC	Sparidae	Family	1
snapper	vic	fishmonger	import	snapper	chrysophrys auratus pagrus major pagrus auratus	Snapper Red seabream Snapper	LC LC LC	Sparidae	Family	1
snapper	vic	fishmonger	import	snapper	chrysophrys auratus pagrus major pagrus auratus	Snapper Red seabream Snapper	LC LC LC	Sparidae	Family	3
snapper	nsw	restaurant	local	snapper	chrysophrys auratus pagrus major pagrus auratus	Snapper Red seabream Snapper	LC LC LC	Sparidae	Family	3
snapper	nsw	restaurant	local	snapper	chrysophrys auratus pagrus major pagrus auratus	Snapper Red seabream Snapper	LC LC LC	Sparidae	Family	2
snapper	nsw	fishmonger	import	snapper	chrysophrys auratus pagrus major pagrus auratus	Snapper Red seabream Snapper	LC LC LC	Sparidae	Family	2
snapper	nsw	fishmonger	import	snapper	chrysophrys auratus pagrus major pagrus auratus	Snapper Red seabream Snapper	LC LC LC	Sparidae	Family	6
snapper	nsw	restaurant	import	snapper	chrysophrys auratus pagrus major pagrus auratus	Snapper Red seabream Snapper	LC LC LC	Sparidae	Family	6
snapper	qld	fishmonger	local	red snapper (saddle tail)	chrysophrys auratus pagrus major pagrus auratus	Snapper Red seabream Snapper	LC LC LC	Sparidae	Family	2
snapper	qld	supermarket	local	saddletail snapper	diagramma pictum plectorhinchus pictus diagramma melanacrum plectorhinchus vittatus	Painted sweetlips Dotted sweetlips Blackfin sweetlips Oriental sweetlips	LC LC NA LC	Plectorhinchinae	Subfamily	1
squid and cuttlefish	wa	restaurant	local	squid	dosidicus gigas	Giant squid	NA	Dosidicus gigas	Species	1
squid and cuttlefish	wa	restaurant	local	squid	dosidicus gigas	Giant squid	NA	Dosidicus gigas	Species	4
squid and cuttlefish	wa	restaurant	import	squid	dosidicus gigas	Giant squid	NA	Dosidicus gigas	Species	4
squid and cuttlefish	wa	restaurant	import	squid	dosidicus gigas	Giant squid	NA	Dosidicus gigas	Species	2
squid and cuttlefish	wa	fishmonger	import	squid	dosidicus gigas	Giant squid	NA	Dosidicus gigas	Species	2
squid and cuttlefish	sa	supermarket	import	dosidicus gigas	dosidicus gigas	Giant squid	NA	Dosidicus gigas	Species	1
squid and cuttlefish	sa	supermarket	import	dosidicus gigas	dosidicus gigas	Giant squid	NA	Dosidicus gigas	Species	5
squid and cuttlefish	sa	supermarket	import	squid	dosidicus gigas	Giant squid	NA	Dosidicus gigas	Species	5
squid and cuttlefish	sa	supermarket	import	squid	dosidicus gigas	Giant squid	NA	Dosidicus gigas	Species	2
squid and cuttlefish	sa	supermarket	import	dosidicus gigas	dosidicus gigas	Giant squid	NA	Dosidicus gigas	Species	2
squid and cuttlefish	sa	restaurant	import	calamari	dosidicus gigas	Giant squid	NA	Dosidicus gigas	Species	5
squid and cuttlefish	sa	restaurant	import	calamari	dosidicus gigas	Giant squid	NA	Dosidicus gigas	Species	2
squid and cuttlefish	sa	restaurant	local	calamari	dosidicus gigas	Giant squid	NA	Dosidicus gigas	Species	2
squid and cuttlefish	sa	supermarket	import	calamari	dosidicus gigas	Giant squid	NA	Dosidicus gigas	Species	5
squid and cuttlefish	sa	restaurant	import	squid	dosidicus gigas	Giant squid	NA	Dosidicus gigas	Species	1
squid and cuttlefish	sa	restaurant	import	squid	dosidicus gigas	Giant squid	NA	Dosidicus gigas	Species	4
squid and cuttlefish	tas	restaurant	import	squid	dosidicus gigas	Giant squid	NA	Dosidicus gigas	Species	4
squid and cuttlefish	tas	restaurant	import	squid	dosidicus gigas	Giant squid	NA	Dosidicus gigas	Species	3
squid and cuttlefish	tas	restaurant	import	calamari	dosidicus gigas	Giant squid	NA	Dosidicus gigas	Species	3
squid and cuttlefish	tas	restaurant	import	calamari	dosidicus gigas	Giant squid	NA	Dosidicus gigas	Species	2
squid and cuttlefish	tas	restaurant	import	squid	dosidicus gigas	Giant squid	NA	Dosidicus gigas	Species	2
squid and cuttlefish	vic	restaurant	local	calamari	dosidicus gigas	Giant squid	NA	Dosidicus gigas	Species	3
squid and cuttlefish	vic	supermarket	import	dosidicus gigas	dosidicus gigas	Giant squid	NA	Dosidicus gigas	Species	1
squid and cuttlefish	vic	supermarket	import	dosidicus gigas	dosidicus gigas	Giant squid	NA	Dosidicus gigas	Species	2
squid and cuttlefish	vic	supermarket	import	giant squid	dosidicus gigas	Giant squid	NA	Dosidicus gigas	Species	2
squid and cuttlefish	vic	supermarket	import	squid	dosidicus gigas	Giant squid	NA	Dosidicus gigas	Species	1
squid and cuttlefish	vic	restaurant	import	calamari	dosidicus gigas	Giant squid	NA	Dosidicus gigas	Species	3
squid and cuttlefish	vic	supermarket	import	squid	dosidicus gigas	Giant squid	NA	Dosidicus gigas	Species	3
squid and cuttlefish	nsw	supermarket	import	squid	dosidicus gigas	Giant squid	NA	Dosidicus gigas	Species	3
squid and cuttlefish	nsw	supermarket	import	calamari	dosidicus gigas	Giant squid	NA	Dosidicus gigas	Species	1
squid and cuttlefish	nsw	restaurant	import	calamari	dosidicus gigas	Giant squid	NA	Dosidicus gigas	Species	1
squid and cuttlefish	nsw	restaurant	import	calamari	dosidicus gigas	Giant squid	NA	Dosidicus gigas	Species	2
squid and cuttlefish	qld	supermarket	local	giant squid	dosidicus gigas	Giant squid	NA	Dosidicus gigas	Species	2
squid and cuttlefish	qld	restaurant	local	calamari	dosidicus gigas	Giant squid	NA	Dosidicus gigas	Species	1
squid and cuttlefish	qld	restaurant	local	calamari	dosidicus gigas	Giant squid	NA	Dosidicus gigas	Species	4
squid and cuttlefish	qld	supermarket	import	squid	dosidicus gigas	Giant squid	NA	Dosidicus gigas	Species	4
squid and cuttlefish	qld	fishmonger	import	squid	dosidicus gigas	Giant squid	NA	Dosidicus gigas	Species	4
squid and cuttlefish	qld	supermarket	import	squid	dosidicus gigas	Giant squid	NA	Dosidicus gigas	Species	1
squid and cuttlefish	qld	supermarket	import	squid (dosidicus gigas)	dosidicus gigas	Giant squid	NA	Dosidicus gigas	Species	4
squid and cuttlefish	qld	restaurant	import	calamari	dosidicus gigas	Giant squid	NA	Dosidicus gigas	Species	2
squid and cuttlefish	qld	supermarket	import	squid (dosidicus gigas)	dosidicus gigas	Giant squid	NA	Dosidicus gigas	Species	1
squid and cuttlefish	nt	fishmonger	local	squid	dosidicus gigas	Giant squid	NA	Dosidicus gigas	Species	2
squid and cuttlefish	nt	fishmonger	import	squid (dosidicus gigas)	dosidicus gigas	Giant squid	NA	Dosidicus gigas	Species	1
squid and cuttlefish	nt	restaurant	import	squid	dosidicus gigas	Giant squid	NA	Dosidicus gigas	Species	1
squid and cuttlefish	nt	restaurant	local	calamari	dosidicus gigas	Giant squid	NA	Dosidicus gigas	Species	4
squid and cuttlefish	nt	restaurant	local	calamari	dosidicus gigas	Giant squid	NA	Dosidicus gigas	Species	2
squid and cuttlefish	nt	supermarket	import	squid	dosidicus gigas	Giant squid	NA	Dosidicus gigas	Species	2
squid and cuttlefish	nt	restaurant	import	calamari	dosidicus gigas	Giant squid	NA	Dosidicus gigas	Species	4
squid and cuttlefish	nt	restaurant	import	squid	dosidicus gigas	Giant squid	NA	Dosidicus gigas	Species	4
prawns	nt	restaurant	local	prawn	fenneropenaeus indicus	Redleg Banana Prawn	NA	fenneropenaeus indicus	Species	4
prawns	wa	restaurant	local	banana prawn	penaeus merguiensis	Banana prawn	NA	penaeus merguiensis	Species	1
prawns	wa	fishmonger	local	tiger, king, or banana prawn	penaeus merguiensis	Banana prawn	NA	penaeus merguiensis	Species	1
prawns	vic	fishmonger	local	prawn	penaeus merguiensis	Banana prawn	NA	penaeus merguiensis	Species	1
prawns	vic	supermarket	local	australian banana prawn (penaeus merguiensis)	penaeus merguiensis	Banana prawn	NA	penaeus merguiensis	Species	2
prawns	vic	supermarket	local	banana prawn	penaeus merguiensis	Banana prawn	NA	penaeus merguiensis	Species	2
prawns	nsw	fishmonger	local	banana prawn	penaeus merguiensis	Banana prawn	NA	penaeus merguiensis	Species	1
prawns	qld	fishmonger	local	prawn	penaeus merguiensis	Banana prawn	NA	penaeus merguiensis	Species	1
prawns	nt	fishmonger	local	banana prawn	penaeus merguiensis	Banana prawn	NA	penaeus merguiensis	Species	1
prawns	nt	supermarket	local	banana prawn	penaeus merguiensis	Banana prawn	NA	penaeus merguiensis	Species	1
tuna	vic	supermarket	import	skipjack tuna (katsuwonus pelamis)	gadus chalcogrammus	Alaskan pollock	NT	gadus chalcogrammus	Species	1
hoki	vic	supermarket	import	hoki, hake or pollock	gadus chalcogrammus	Alaskan pollock	NT	gadus chalcogrammus	Species	1
sharks and rays	sa	fishmonger	local	flake	galeorhinus galeus	School shark	CR	galeorhinus galeus	Species	1
sharks and rays	tas	restaurant	import	flake	galeorhinus galeus	School shark	CR	galeorhinus galeus	Species	1
sharks and rays	vic	supermarket	local	school shark (galeorhinus galeus)	galeorhinus galeus	School shark	CR	galeorhinus galeus	Species	1
sharks and rays	vic	restaurant	import	flake	galeorhinus galeus	School shark	CR	galeorhinus galeus	Species	1
sharks and rays	vic	restaurant	import	flake	galeorhinus galeus	School shark	CR	galeorhinus galeus	Species	3
sharks and rays	qld	restaurant	import	flake	galeorhinus galeus	School shark	CR	galeorhinus galeus	Species	3
sharks and rays	nt	fishmonger	local	gummy shark, mustelus antarcticus	galeorhinus galeus	School shark	CR	galeorhinus galeus	Species	3
snapper	wa	fishmonger	local	white snapper	gymnocranius frenatus gymnocranius griseus	Yellowsnout large-eye bream Grey seabream	NA NA	Gymnocranius	Genus	1
snapper	wa	fishmonger	import	white snapper	gymnocranius frenatus gymnocranius griseus	Yellowsnout large-eye bream Grey seabream	NA NA	Gymnocranius	Genus	1
snapper	wa	restaurant	import	snapper	gymnocranius frenatus gymnocranius griseus	Yellowsnout large-eye bream Grey seabream	NA NA	Gymnocranius	Genus	1
snapper	qld	restaurant	import	snapper	gymnocranius frenatus gymnocranius griseus	Yellowsnout large-eye bream Grey seabream	NA NA	Gymnocranius	Genus	1
sharks and rays	wa	restaurant	import	shark	hydrolagus novaezealandiae	Dark ghostshark	LC	hydrolagus novaezealandiae	Species	1
squid and cuttlefish	nt	restaurant	import	calamari	illex argentinus	Argentine squid	LC	illex argentinus	Species	1
tuna	qld	supermarket	import	skipjack tuna (katsuwonus pelamis)	katsuwonus pelamis okamejei hollandi	Skipjack tuna Yellowspotted skate	LC VU	Gnathostomata	Infraphylum	1
snapper	nsw	restaurant	import	snapper	lates calcarifer	Barramundi	LC	lates calcarifer	Species	1
snapper	qld	restaurant	local	snapper	lethrinus lentjan	Redspot emperor	LC	lethrinus lentjan	Species	1
snapper	qld	restaurant	import	snapper	lethrinus lentjan	Redspot emperor	LC	lethrinus lentjan	Species	1
snapper	wa	supermarket	import	white snapper	lethrinus nebulosus lethrinus laticaudis	Spangled emperor Grass emperor	LC LC	Lethrinus	Genus	1
snapper	vic	restaurant	import	snapper	lethrinus nebulosus lethrinus laticaudis	Spangled emperor Grass emperor	LC LC	Lethrinus	Genus	1
snapper	vic	restaurant	import	snapper	lethrinus nebulosus lethrinus laticaudis	Spangled emperor Grass emperor	LC LC	Lethrinus	Genus	2
snapper	qld	restaurant	import	snapper	lethrinus nebulosus lethrinus laticaudis	Spangled emperor Grass emperor	LC LC	Lethrinus	Genus	2
snapper	wa	fishmonger	local	red snapper	lutjanus erythropterus	Crimson snapper	LC	lutjanus erythropterus	Species	1
snapper	vic	fishmonger	local	red snapper	lutjanus erythropterus	Crimson snapper	LC	lutjanus erythropterus	Species	1
snapper	qld	supermarket	local	crimson snapper	lutjanus erythropterus	Crimson snapper	LC	lutjanus erythropterus	Species	1
snapper	nt	restaurant	local	snapper	lutjanus erythropterus	Crimson snapper	LC	lutjanus erythropterus	Species	1
snapper	nt	fishmonger	local	red snapper	lutjanus erythropterus	Crimson snapper	LC	lutjanus erythropterus	Species	2
snapper	nt	fishmonger	local	crimson snapper	lutjanus erythropterus	Crimson snapper	LC	lutjanus erythropterus	Species	2
snapper	nt	fishmonger	local	golden snapper	lutjanus johnii	Golden snapper	LC	lutjanus johnii	Species	1
snapper	wa	fishmonger	local	snapper	lutjanus malabaricus	Saddletail snapper	LC	lutjanus malabaricus	Species	1
snapper	nsw	fishmonger	local	red snapper	lutjanus malabaricus	Saddletail snapper	LC	lutjanus malabaricus	Species	1
snapper	qld	fishmonger	import	goldband snapper	lutjanus malabaricus	Saddletail snapper	LC	lutjanus malabaricus	Species	1
snapper	sa	supermarket	local	saddletail snapper	lutjanus malabaricus lutjanus erythropterus	Saddletail snapper Crimson snapper	LC LC	Lutjanus	Genus	1
snapper	sa	supermarket	local	saddletail snapper	lutjanus malabaricus lutjanus erythropterus	Saddletail snapper Crimson snapper	LC LC	Lutjanus	Genus	2
snapper	tas	supermarket	local	lutjanus spp	lutjanus malabaricus lutjanus erythropterus	Saddletail snapper Crimson snapper	LC LC	Lutjanus	Genus	2
snapper	tas	supermarket	local	saddletail snapper	lutjanus malabaricus lutjanus erythropterus	Saddletail snapper Crimson snapper	LC LC	Lutjanus	Genus	1
snapper	tas	fishmonger	import	red snapper	lutjanus malabaricus lutjanus erythropterus	Saddletail snapper Crimson snapper	LC LC	Lutjanus	Genus	1
snapper	vic	supermarket	local	saddletail snapper	lutjanus malabaricus lutjanus erythropterus	Saddletail snapper Crimson snapper	LC LC	Lutjanus	Genus	1
snapper	vic	supermarket	local	lutjanus spp	lutjanus malabaricus lutjanus erythropterus	Saddletail snapper Crimson snapper	LC LC	Lutjanus	Genus	2
snapper	nsw	fishmonger	local	red snapper	lutjanus malabaricus lutjanus erythropterus	Saddletail snapper Crimson snapper	LC LC	Lutjanus	Genus	2
snapper	nsw	supermarket	local	saddletail snapper	lutjanus malabaricus lutjanus erythropterus	Saddletail snapper Crimson snapper	LC LC	Lutjanus	Genus	1
snapper	qld	fishmonger	import	snapper	lutjanus malabaricus lutjanus erythropterus	Saddletail snapper Crimson snapper	LC LC	Lutjanus	Genus	1
snapper	nt	fishmonger	local	saddletail snapper	lutjanus malabaricus lutjanus erythropterus	Saddletail snapper Crimson snapper	LC LC	Lutjanus	Genus	1
snapper	nt	restaurant	local	snapper	lutjanus malabaricus lutjanus erythropterus	Saddletail snapper Crimson snapper	LC LC	Lutjanus	Genus	2
snapper	wa	restaurant	local	snapper	macruronus novaezelandiae macruronus magellanicus	Blue grenadier Patagonian grenadier	NA NA	Macruronus	Genus	2
hoki	wa	restaurant	local	fish	macruronus novaezelandiae macruronus magellanicus	Blue grenadier Patagonian grenadier	NA NA	Macruronus	Genus	1
hoki	wa	supermarket	local	blue grenadier	macruronus novaezelandiae macruronus magellanicus	Blue grenadier Patagonian grenadier	NA NA	Macruronus	Genus	1
hoki	wa	supermarket	local	macruronus novaezelandiae	macruronus novaezelandiae macruronus magellanicus	Blue grenadier Patagonian grenadier	NA NA	Macruronus	Genus	1
hoki	wa	supermarket	local	hoki	macruronus novaezelandiae macruronus magellanicus	Blue grenadier Patagonian grenadier	NA NA	Macruronus	Genus	1
hoki	wa	supermarket	local	hoki	macruronus novaezelandiae macruronus magellanicus	Blue grenadier Patagonian grenadier	NA NA	Macruronus	Genus	5
hoki	wa	fishmonger	import	hoki	macruronus novaezelandiae macruronus magellanicus	Blue grenadier Patagonian grenadier	NA NA	Macruronus	Genus	5
hoki	wa	fishmonger	import	hoki	macruronus novaezelandiae macruronus magellanicus	Blue grenadier Patagonian grenadier	NA NA	Macruronus	Genus	2
hoki	wa	fishmonger	import	blue grenadier	macruronus novaezelandiae macruronus magellanicus	Blue grenadier Patagonian grenadier	NA NA	Macruronus	Genus	2
hoki	wa	restaurant	import	hoki	macruronus novaezelandiae macruronus magellanicus	Blue grenadier Patagonian grenadier	NA NA	Macruronus	Genus	1
hoki	wa	restaurant	import	hoki	macruronus novaezelandiae macruronus magellanicus	Blue grenadier Patagonian grenadier	NA NA	Macruronus	Genus	2
hoki	sa	supermarket	local	hoki	macruronus novaezelandiae macruronus magellanicus	Blue grenadier Patagonian grenadier	NA NA	Macruronus	Genus	2
hoki	sa	fishmonger	local	macruronus novaezelandiae	macruronus novaezelandiae macruronus magellanicus	Blue grenadier Patagonian grenadier	NA NA	Macruronus	Genus	4
hoki	sa	supermarket	local	hoki	macruronus novaezelandiae macruronus magellanicus	Blue grenadier Patagonian grenadier	NA NA	Macruronus	Genus	1
hoki	sa	supermarket	local	macruronus novaezelandiae	macruronus novaezelandiae macruronus magellanicus	Blue grenadier Patagonian grenadier	NA NA	Macruronus	Genus	4
hoki	sa	supermarket	local	macruronus novaezelandiae	macruronus novaezelandiae macruronus magellanicus	Blue grenadier Patagonian grenadier	NA NA	Macruronus	Genus	3
hoki	sa	supermarket	local	hoki	macruronus novaezelandiae macruronus magellanicus	Blue grenadier Patagonian grenadier	NA NA	Macruronus	Genus	3
hoki	sa	supermarket	import	macruronus novaezelandiae	macruronus novaezelandiae macruronus magellanicus	Blue grenadier Patagonian grenadier	NA NA	Macruronus	Genus	4
hoki	sa	supermarket	import	macruronus novaezelandiae	macruronus novaezelandiae macruronus magellanicus	Blue grenadier Patagonian grenadier	NA NA	Macruronus	Genus	5
hoki	sa	supermarket	import	hoki	macruronus novaezelandiae macruronus magellanicus	Blue grenadier Patagonian grenadier	NA NA	Macruronus	Genus	5
hoki	sa	supermarket	import	macruronus novaezelandiae	macruronus novaezelandiae macruronus magellanicus	Blue grenadier Patagonian grenadier	NA NA	Macruronus	Genus	2
hoki	sa	supermarket	import	hoki, hake or pollock	macruronus novaezelandiae macruronus magellanicus	Blue grenadier Patagonian grenadier	NA NA	Macruronus	Genus	5
hoki	sa	supermarket	import	macruronus novaezelandiae	macruronus novaezelandiae macruronus magellanicus	Blue grenadier Patagonian grenadier	NA NA	Macruronus	Genus	1
hoki	tas	restaurant	import	blue grenadier	macruronus novaezelandiae macruronus magellanicus	Blue grenadier Patagonian grenadier	NA NA	Macruronus	Genus	2
hoki	tas	restaurant	import	blue grenadier	macruronus novaezelandiae macruronus magellanicus	Blue grenadier Patagonian grenadier	NA NA	Macruronus	Genus	7
hoki	tas	restaurant	local	blue grenadier	macruronus novaezelandiae macruronus magellanicus	Blue grenadier Patagonian grenadier	NA NA	Macruronus	Genus	7
hoki	tas	restaurant	local	blue grenadier	macruronus novaezelandiae macruronus magellanicus	Blue grenadier Patagonian grenadier	NA NA	Macruronus	Genus	4
hoki	tas	fishmonger	local	blue grenadier	macruronus novaezelandiae macruronus magellanicus	Blue grenadier Patagonian grenadier	NA NA	Macruronus	Genus	4
hoki	tas	supermarket	local	macruronus novaezelandiae	macruronus novaezelandiae macruronus magellanicus	Blue grenadier Patagonian grenadier	NA NA	Macruronus	Genus	2
hoki	tas	restaurant	local	blue grenadier	macruronus novaezelandiae macruronus magellanicus	Blue grenadier Patagonian grenadier	NA NA	Macruronus	Genus	1
hoki	tas	restaurant	local	blue grenadier	macruronus novaezelandiae macruronus magellanicus	Blue grenadier Patagonian grenadier	NA NA	Macruronus	Genus	2
hoki	tas	supermarket	import	macruronus novaezelandiae	macruronus novaezelandiae macruronus magellanicus	Blue grenadier Patagonian grenadier	NA NA	Macruronus	Genus	4
hoki	tas	restaurant	import	blue grenadier	macruronus novaezelandiae macruronus magellanicus	Blue grenadier Patagonian grenadier	NA NA	Macruronus	Genus	1
hoki	tas	supermarket	import	hoki	macruronus novaezelandiae macruronus magellanicus	Blue grenadier Patagonian grenadier	NA NA	Macruronus	Genus	7
hoki	tas	supermarket	import	hoki	macruronus novaezelandiae macruronus magellanicus	Blue grenadier Patagonian grenadier	NA NA	Macruronus	Genus	2
hoki	vic	supermarket	local	hoki	macruronus novaezelandiae macruronus magellanicus	Blue grenadier Patagonian grenadier	NA NA	Macruronus	Genus	7
hoki	vic	fishmonger	local	blue grenadier	macruronus novaezelandiae macruronus magellanicus	Blue grenadier Patagonian grenadier	NA NA	Macruronus	Genus	2
hoki	vic	supermarket	local	hoki	macruronus novaezelandiae macruronus magellanicus	Blue grenadier Patagonian grenadier	NA NA	Macruronus	Genus	3
hoki	vic	supermarket	local	blue grenadier	macruronus novaezelandiae macruronus magellanicus	Blue grenadier Patagonian grenadier	NA NA	Macruronus	Genus	2
hoki	vic	fishmonger	local	blue grenadier	macruronus novaezelandiae macruronus magellanicus	Blue grenadier Patagonian grenadier	NA NA	Macruronus	Genus	1
hoki	vic	fishmonger	local	blue grenadier	macruronus novaezelandiae macruronus magellanicus	Blue grenadier Patagonian grenadier	NA NA	Macruronus	Genus	3
hoki	vic	restaurant	local	blue grenadier	macruronus novaezelandiae macruronus magellanicus	Blue grenadier Patagonian grenadier	NA NA	Macruronus	Genus	3
hoki	vic	restaurant	local	blue grenadier	macruronus novaezelandiae macruronus magellanicus	Blue grenadier Patagonian grenadier	NA NA	Macruronus	Genus	2
hoki	vic	supermarket	import	macruronus novaezelandiae	macruronus novaezelandiae macruronus magellanicus	Blue grenadier Patagonian grenadier	NA NA	Macruronus	Genus	2
hoki	vic	supermarket	import	hoki	macruronus novaezelandiae macruronus magellanicus	Blue grenadier Patagonian grenadier	NA NA	Macruronus	Genus	1
hoki	vic	supermarket	import	hoki	macruronus novaezelandiae macruronus magellanicus	Blue grenadier Patagonian grenadier	NA NA	Macruronus	Genus	2
hoki	vic	restaurant	import	blue grenadier	macruronus novaezelandiae macruronus magellanicus	Blue grenadier Patagonian grenadier	NA NA	Macruronus	Genus	2
hoki	vic	supermarket	import	macruronus spp.	macruronus novaezelandiae macruronus magellanicus	Blue grenadier Patagonian grenadier	NA NA	Macruronus	Genus	1
hoki	nsw	supermarket	local	hoki	macruronus novaezelandiae macruronus magellanicus	Blue grenadier Patagonian grenadier	NA NA	Macruronus	Genus	1
hoki	nsw	supermarket	local	hoki	macruronus novaezelandiae macruronus magellanicus	Blue grenadier Patagonian grenadier	NA NA	Macruronus	Genus	6
hoki	nsw	supermarket	local	macruronus novaezelandiae	macruronus novaezelandiae macruronus magellanicus	Blue grenadier Patagonian grenadier	NA NA	Macruronus	Genus	6
hoki	nsw	supermarket	local	macruronus novaezelandiae	macruronus novaezelandiae macruronus magellanicus	Blue grenadier Patagonian grenadier	NA NA	Macruronus	Genus	2
hoki	nsw	supermarket	local	hoki	macruronus novaezelandiae macruronus magellanicus	Blue grenadier Patagonian grenadier	NA NA	Macruronus	Genus	2
hoki	nsw	supermarket	import	macruronus novaezelandiae	macruronus novaezelandiae macruronus magellanicus	Blue grenadier Patagonian grenadier	NA NA	Macruronus	Genus	6
hoki	nsw	supermarket	import	macruronus novaezelandiae	macruronus novaezelandiae macruronus magellanicus	Blue grenadier Patagonian grenadier	NA NA	Macruronus	Genus	3
hoki	nsw	supermarket	import	hoki	macruronus novaezelandiae macruronus magellanicus	Blue grenadier Patagonian grenadier	NA NA	Macruronus	Genus	3
hoki	nsw	fishmonger	import	hake	macruronus novaezelandiae macruronus magellanicus	Blue grenadier Patagonian grenadier	NA NA	Macruronus	Genus	4
hoki	nsw	restaurant	import	hoki	macruronus novaezelandiae macruronus magellanicus	Blue grenadier Patagonian grenadier	NA NA	Macruronus	Genus	1
hoki	nsw	supermarket	import	hoki	macruronus novaezelandiae macruronus magellanicus	Blue grenadier Patagonian grenadier	NA NA	Macruronus	Genus	2
hoki	nsw	restaurant	import	hoki	macruronus novaezelandiae macruronus magellanicus	Blue grenadier Patagonian grenadier	NA NA	Macruronus	Genus	4
hoki	nsw	supermarket	import	hoki	macruronus novaezelandiae macruronus magellanicus	Blue grenadier Patagonian grenadier	NA NA	Macruronus	Genus	4
hoki	qld	supermarket	local	hoki	macruronus novaezelandiae macruronus magellanicus	Blue grenadier Patagonian grenadier	NA NA	Macruronus	Genus	4
hoki	qld	supermarket	local	blue grenadier	macruronus novaezelandiae macruronus magellanicus	Blue grenadier Patagonian grenadier	NA NA	Macruronus	Genus	7
hoki	qld	supermarket	local	hoki	macruronus novaezelandiae macruronus magellanicus	Blue grenadier Patagonian grenadier	NA NA	Macruronus	Genus	1
hoki	qld	supermarket	local	hoki	macruronus novaezelandiae macruronus magellanicus	Blue grenadier Patagonian grenadier	NA NA	Macruronus	Genus	7
hoki	qld	supermarket	import	macruronus spp.	macruronus novaezelandiae macruronus magellanicus	Blue grenadier Patagonian grenadier	NA NA	Macruronus	Genus	7
hoki	qld	supermarket	import	hoki	macruronus novaezelandiae macruronus magellanicus	Blue grenadier Patagonian grenadier	NA NA	Macruronus	Genus	1
hoki	qld	supermarket	import	hoki	macruronus novaezelandiae macruronus magellanicus	Blue grenadier Patagonian grenadier	NA NA	Macruronus	Genus	3
hoki	qld	supermarket	import	macruronus novaezelandiae	macruronus novaezelandiae macruronus magellanicus	Blue grenadier Patagonian grenadier	NA NA	Macruronus	Genus	3
hoki	qld	restaurant	import	hoki	macruronus novaezelandiae macruronus magellanicus	Blue grenadier Patagonian grenadier	NA NA	Macruronus	Genus	1
hoki	qld	supermarket	import	alaskan pollock or nz hoki fillets	macruronus novaezelandiae macruronus magellanicus	Blue grenadier Patagonian grenadier	NA NA	Macruronus	Genus	1
hoki	nt	fishmonger	local	macruronus novaezelandiae	macruronus novaezelandiae macruronus magellanicus	Blue grenadier Patagonian grenadier	NA NA	Macruronus	Genus	3
hoki	nt	fishmonger	local	macruronus novaezelandiae	macruronus novaezelandiae macruronus magellanicus	Blue grenadier Patagonian grenadier	NA NA	Macruronus	Genus	2
hoki	nt	supermarket	local	hoki	macruronus novaezelandiae macruronus magellanicus	Blue grenadier Patagonian grenadier	NA NA	Macruronus	Genus	2
hoki	nt	supermarket	import	alaskan pollock or nz hoki fillets	macruronus novaezelandiae macruronus magellanicus	Blue grenadier Patagonian grenadier	NA NA	Macruronus	Genus	2
hoki	nt	supermarket	import	hoki	macruronus novaezelandiae macruronus magellanicus	Blue grenadier Patagonian grenadier	NA NA	Macruronus	Genus	1
hoki	nt	supermarket	import	macruronus novaezelandiae	macruronus novaezelandiae macruronus magellanicus	Blue grenadier Patagonian grenadier	NA NA	Macruronus	Genus	1
hoki	nt	restaurant	import	fish	macruronus novaezelandiae macruronus magellanicus	Blue grenadier Patagonian grenadier	NA NA	Macruronus	Genus	1
prawns	sa	fishmonger	local	king prawn	melicertus plebejus	Eastern king prawn	NA	melicertus plebejus	Species	1
prawns	sa	supermarket	local	king prawn	melicertus plebejus	Eastern king prawn	NA	melicertus plebejus	Species	2
prawns	nsw	fishmonger	local	king prawn	melicertus plebejus	Eastern king prawn	NA	melicertus plebejus	Species	2
prawns	nt	supermarket	local	king prawn	melicertus plebejus	Eastern king prawn	NA	melicertus plebejus	Species	1
prawns	nsw	supermarket	local	king prawn	melicertus plebejus melicertus latisulcatus	Eastern king prawn Western king prawn	NA NA	melicertus	Genus	1
sharks and rays	nt	restaurant	import	flake	merluccius capensis	Shallow-water Cape hake	LC	merluccius capensis	Species	1
snapper	wa	restaurant	import	snapper	merluccius paradoxus	Deep-water Cape hake	NA	merluccius paradoxus	Species	1
snapper	wa	restaurant	import	snapper	merluccius paradoxus	Deep-water Cape hake	NA	merluccius paradoxus	Species	2
sharks and rays	tas	restaurant	import	flake	merluccius paradoxus	Deep-water Cape hake	NA	merluccius paradoxus	Species	2
sharks and rays	nsw	supermarket	import	shark	merluccius paradoxus	Deep-water Cape hake	NA	merluccius paradoxus	Species	1
prawns	wa	supermarket	import	prawn	metapenaeopsis barbata	Whiskered velvet shrimp	NA	metapenaeopsis barbata	Species	1
prawns	nt	supermarket	import	shrimp	metapenaeopsis barbata	Whiskered velvet shrimp	NA	metapenaeopsis barbata	Species	1
prawns	nt	supermarket	import	shrimp	metapenaeus affinis metapenaeus ensis	Jinga shrimp Red endeavor prawn	NA NA	Metapenaeus	Genus	1
prawns	wa	fishmonger	local	prawn	metapenaeus ensis	Red endeavor prawn	NA	Metapenaeus ensis	Species	1
prawns	vic	restaurant	import	prawn	metapenaeus monoceros metapenaeus affinis metapenaeus ensis	Speckled shrimp Jinga shrimp Red endeavor prawn	NA NA NA	Metapenaeus	Genus	1
prawns	qld	restaurant	import	prawn	metapenaeus monoceros metapenaeus affinis metapenaeus ensis	Speckled shrimp Jinga shrimp Red endeavor prawn	NA NA NA	Metapenaeus	Genus	1
sharks and rays	sa	supermarket	local	gummy shark, mustelus antarcticus	mustelus lenticulatus mustelus antarcticus mustelus stevensi mustelus asterias mustelus palumbes mustelus manazo mustelus schmitti	Rig Gummy shark Western spotted gummy shark Starry smoothhound Whitespot smoothhound Star-spotted smoothhound Narrownose smoothhound	LC LC LC NT LC EN CR	Mustelus	Genus	1
sharks and rays	tas	fishmonger	local	gummy shark	mustelus lenticulatus mustelus antarcticus mustelus stevensi mustelus asterias mustelus palumbes mustelus manazo mustelus schmitti	Rig Gummy shark Western spotted gummy shark Starry smoothhound Whitespot smoothhound Star-spotted smoothhound Narrownose smoothhound	LC LC LC NT LC EN CR	Mustelus	Genus	1
sharks and rays	tas	supermarket	local	gummy shark	mustelus lenticulatus mustelus antarcticus mustelus stevensi mustelus asterias mustelus palumbes mustelus manazo mustelus schmitti	Rig Gummy shark Western spotted gummy shark Starry smoothhound Whitespot smoothhound Star-spotted smoothhound Narrownose smoothhound	LC LC LC NT LC EN CR	Mustelus	Genus	2
sharks and rays	tas	fishmonger	local	gummy shark	mustelus lenticulatus mustelus antarcticus mustelus stevensi mustelus asterias mustelus palumbes mustelus manazo mustelus schmitti	Rig Gummy shark Western spotted gummy shark Starry smoothhound Whitespot smoothhound Star-spotted smoothhound Narrownose smoothhound	LC LC LC NT LC EN CR	Mustelus	Genus	2
sharks and rays	tas	supermarket	import	gummy shark	mustelus lenticulatus mustelus antarcticus mustelus stevensi mustelus asterias mustelus palumbes mustelus manazo mustelus schmitti	Rig Gummy shark Western spotted gummy shark Starry smoothhound Whitespot smoothhound Star-spotted smoothhound Narrownose smoothhound	LC LC LC NT LC EN CR	Mustelus	Genus	2
sharks and rays	vic	fishmonger	local	gummy shark	mustelus lenticulatus mustelus antarcticus mustelus stevensi mustelus asterias mustelus palumbes mustelus manazo mustelus schmitti	Rig Gummy shark Western spotted gummy shark Starry smoothhound Whitespot smoothhound Star-spotted smoothhound Narrownose smoothhound	LC LC LC NT LC EN CR	Mustelus	Genus	1
sharks and rays	vic	fishmonger	local	gummy shark	mustelus lenticulatus mustelus antarcticus mustelus stevensi mustelus asterias mustelus palumbes mustelus manazo mustelus schmitti	Rig Gummy shark Western spotted gummy shark Starry smoothhound Whitespot smoothhound Star-spotted smoothhound Narrownose smoothhound	LC LC LC NT LC EN CR	Mustelus	Genus	2
sharks and rays	vic	supermarket	local	gummy shark	mustelus lenticulatus mustelus antarcticus mustelus stevensi mustelus asterias mustelus palumbes mustelus manazo mustelus schmitti	Rig Gummy shark Western spotted gummy shark Starry smoothhound Whitespot smoothhound Star-spotted smoothhound Narrownose smoothhound	LC LC LC NT LC EN CR	Mustelus	Genus	2
sharks and rays	vic	restaurant	local	gummy shark	mustelus lenticulatus mustelus antarcticus mustelus stevensi mustelus asterias mustelus palumbes mustelus manazo mustelus schmitti	Rig Gummy shark Western spotted gummy shark Starry smoothhound Whitespot smoothhound Star-spotted smoothhound Narrownose smoothhound	LC LC LC NT LC EN CR	Mustelus	Genus	1
sharks and rays	vic	supermarket	import	gummy shark	mustelus lenticulatus mustelus antarcticus mustelus stevensi mustelus asterias mustelus palumbes mustelus manazo mustelus schmitti	Rig Gummy shark Western spotted gummy shark Starry smoothhound Whitespot smoothhound Star-spotted smoothhound Narrownose smoothhound	LC LC LC NT LC EN CR	Mustelus	Genus	1
sharks and rays	vic	fishmonger	import	gummy shark	mustelus lenticulatus mustelus antarcticus mustelus stevensi mustelus asterias mustelus palumbes mustelus manazo mustelus schmitti	Rig Gummy shark Western spotted gummy shark Starry smoothhound Whitespot smoothhound Star-spotted smoothhound Narrownose smoothhound	LC LC LC NT LC EN CR	Mustelus	Genus	1
sharks and rays	tas	restaurant	import	flake	mustelus lenticulatus mustelus antarcticus mustelus stevensi mustelus asterias mustelus palumbes mustelus manazo mustelus schmitti	Rig Gummy shark Western spotted gummy shark Starry smoothhound Whitespot smoothhound Star-spotted smoothhound Narrownose smoothhound	LC LC LC NT LC EN CR	Mustelus	Genus	1
sharks and rays	wa	fishmonger	local	skate	myliobatis tenuicaudatus myliobatis australis	Australian bull ray Southern eagle ray	NA LC	Myliobatis	Genus	1
sharks and rays	wa	fishmonger	local	skate	myliobatis tenuicaudatus myliobatis australis	Australian bull ray Southern eagle ray	NA LC	Myliobatis	Genus	2
sharks and rays	sa	restaurant	local	skate	myliobatis tenuicaudatus myliobatis australis	Australian bull ray Southern eagle ray	NA LC	Myliobatis	Genus	2
sharks and rays	nsw	fishmonger	local	ray	myliobatis tenuicaudatus myliobatis australis	Australian bull ray Southern eagle ray	NA LC	Myliobatis	Genus	1
sharks and rays	nsw	fishmonger	local	ray	myliobatis tenuicaudatus myliobatis australis	Australian bull ray Southern eagle ray	NA LC	Myliobatis	Genus	3
sharks and rays	nsw	fishmonger	local	southern eagle ray (skate)	myliobatis tenuicaudatus myliobatis australis	Australian bull ray Southern eagle ray	NA LC	Myliobatis	Genus	3
sharks and rays	nsw	fishmonger	local	black ray	myliobatis tenuicaudatus myliobatis australis	Australian bull ray Southern eagle ray	NA LC	Myliobatis	Genus	3
snapper	nsw	fishmonger	local	snapper	nemadactylus macropterus nemadactylus bergi	Jackass morwong Castaneta	NA NA	Nemadactylus	Genus	1
snapper	wa	fishmonger	local	snapper	nemipterus furcosus	Fork-tailed threadfin bream	LC	Nemipterus furcosus	Species	1
sharks and rays	tas	fishmonger	local	flake	notorynchus cepedianus	Broadnose shark	VU	notorynchus cepedianus	Species	1
squid and cuttlefish	wa	fishmonger	local	squid	nototodarus gouldi	Gould's squid	LC	nototodarus gouldi	Species	1
squid and cuttlefish	wa	restaurant	local	squid	nototodarus gouldi	Gould's squid	LC	nototodarus gouldi	Species	1
squid and cuttlefish	sa	supermarket	local	squid	nototodarus gouldi	Gould's squid	LC	nototodarus gouldi	Species	1
squid and cuttlefish	sa	fishmonger	local	squid	nototodarus gouldi	Gould's squid	LC	nototodarus gouldi	Species	1
squid and cuttlefish	sa	fishmonger	local	arrow squid	nototodarus gouldi	Gould's squid	LC	nototodarus gouldi	Species	2
squid and cuttlefish	sa	supermarket	local	gould's squid	nototodarus gouldi	Gould's squid	LC	nototodarus gouldi	Species	2
squid and cuttlefish	tas	fishmonger	local	squid	nototodarus gouldi	Gould's squid	LC	nototodarus gouldi	Species	1
squid and cuttlefish	vic	supermarket	local	squid	nototodarus gouldi	Gould's squid	LC	nototodarus gouldi	Species	1
squid and cuttlefish	vic	fishmonger	local	squid	nototodarus gouldi	Gould's squid	LC	nototodarus gouldi	Species	2
squid and cuttlefish	vic	fishmonger	local	calamari	nototodarus gouldi	Gould's squid	LC	nototodarus gouldi	Species	2
squid and cuttlefish	nsw	fishmonger	local	gould's squid	nototodarus gouldi	Gould's squid	LC	nototodarus gouldi	Species	1
squid and cuttlefish	nt	fishmonger	local	arrow squid	nototodarus gouldi	Gould's squid	LC	nototodarus gouldi	Species	1
squid and cuttlefish	nt	restaurant	local	calamari	nototodarus gouldi	Gould's squid	LC	nototodarus gouldi	Species	1
squid and cuttlefish	nt	restaurant	local	calamari	nototodarus gouldi	Gould's squid	LC	nototodarus gouldi	Species	2
squid and cuttlefish	nt	restaurant	local	squid	nototodarus gouldi	Gould's squid	LC	nototodarus gouldi	Species	2
squid and cuttlefish	wa	fishmonger	import	squid	nototodarus sloanii illex argentinus	New Zealand arrow squid Argentine squid	LC LC	Ommastrephidae	Genus	1
squid and cuttlefish	wa	supermarket	import	squid	nototodarus sloanii illex argentinus	New Zealand arrow squid Argentine squid	LC LC	Ommastrephidae	Genus	1
squid and cuttlefish	sa	supermarket	import	nototodarus sloanii	nototodarus sloanii illex argentinus	New Zealand arrow squid Argentine squid	LC LC	Ommastrephidae	Genus	1
squid and cuttlefish	sa	supermarket	import	nototodarus sloanii	nototodarus sloanii illex argentinus	New Zealand arrow squid Argentine squid	LC LC	Ommastrephidae	Genus	2
squid and cuttlefish	tas	restaurant	local	squid	nototodarus sloanii illex argentinus	New Zealand arrow squid Argentine squid	LC LC	Ommastrephidae	Genus	2
squid and cuttlefish	tas	supermarket	local	squid	nototodarus sloanii illex argentinus	New Zealand arrow squid Argentine squid	LC LC	Ommastrephidae	Genus	1
squid and cuttlefish	tas	fishmonger	local	squid	nototodarus sloanii illex argentinus	New Zealand arrow squid Argentine squid	LC LC	Ommastrephidae	Genus	1
squid and cuttlefish	tas	restaurant	local	calamari	nototodarus sloanii illex argentinus	New Zealand arrow squid Argentine squid	LC LC	Ommastrephidae	Genus	1
squid and cuttlefish	tas	supermarket	import	arrow squid	nototodarus sloanii illex argentinus	New Zealand arrow squid Argentine squid	LC LC	Ommastrephidae	Genus	1
squid and cuttlefish	vic	fishmonger	local	calamari	nototodarus sloanii illex argentinus	New Zealand arrow squid Argentine squid	LC LC	Ommastrephidae	Genus	1
squid and cuttlefish	vic	fishmonger	local	squid	nototodarus sloanii illex argentinus	New Zealand arrow squid Argentine squid	LC LC	Ommastrephidae	Genus	1
squid and cuttlefish	qld	restaurant	local	calamari	nototodarus sloanii illex argentinus	New Zealand arrow squid Argentine squid	LC LC	Ommastrephidae	Genus	1
squid and cuttlefish	nt	restaurant	local	squid	nototodarus sloanii illex argentinus	New Zealand arrow squid Argentine squid	LC LC	Ommastrephidae	Genus	1
squid and cuttlefish	nt	fishmonger	local	calamari	nototodarus sloanii illex argentinus	New Zealand arrow squid Argentine squid	LC LC	Ommastrephidae	Genus	1
sharks and rays	wa	fishmonger	local	shark	orectolobus halei	Banded wobbegong	LC	orectolobus halei	Species	1
snapper	vic	fishmonger	import	snapper	oreochromis aureus oreochromis niloticus oreochromis mossambicus pagrus major coptodon rendalli	Tilapia Tilapia Tilapia Red seabream Tilapia	NA LC VU LC LC	Perciformes	Order	1
snapper	nsw	fishmonger	local	snapper	oreochromis aureus oreochromis niloticus oreochromis mossambicus pagrus major coptodon rendalli	Tilapia Tilapia Tilapia Red seabream Tilapia	NA LC VU LC LC	Perciformes	Order	1
prawns	nsw	supermarket	import	prawn	mierspenaeopsis hardwickii	Spear shrimp	NA	mierspenaeopsis hardwickii	Species	1
snapper	qld	restaurant	import	snapper	parupeneus cyclostomus	Goldsaddle goatfish	LC	parupeneus cyclostomus	Species	1
prawns	wa	restaurant	local	prawn	penaeus esculentus	Brown tiger prawn	NA	penaeus esculentus	Species	1
prawns	tas	fishmonger	local	prawn	penaeus monodon	Black tiger prawn	NA	penaeus monodon	Species	1
prawns	tas	fishmonger	local	prawn	penaeus monodon	Black tiger prawn	NA	penaeus monodon	Species	2
prawns	tas	fishmonger	local	tiger (mersupenaeus japonicus and penaeus esculentus)	penaeus monodon	Black tiger prawn	NA	penaeus monodon	Species	2
prawns	nsw	supermarket	local	tiger prawn	penaeus monodon	Black tiger prawn	NA	penaeus monodon	Species	1
prawns	nsw	fishmonger	local	tiger prawn	penaeus monodon	Black tiger prawn	NA	penaeus monodon	Species	1
prawns	nsw	fishmonger	local	tiger prawn	penaeus monodon	Black tiger prawn	NA	penaeus monodon	Species	3
prawns	qld	fishmonger	local	prawn	penaeus monodon	Black tiger prawn	NA	penaeus monodon	Species	3
prawns	nt	supermarket	local	tiger prawn	penaeus monodon	Black tiger prawn	NA	penaeus monodon	Species	1
prawns	nt	supermarket	import	prawn	penaeus monodon	Black tiger prawn	NA	penaeus monodon	Species	1
prawns	vic	supermarket	import	prawn	penaeus schmitti	Southern white shrimp	NA	penaeus schmitti	Species	1
prawns	wa	restaurant	local	prawn	penaeus vannamei	Vannamei prawn	NA	penaeus vannamei	Species	1
prawns	wa	restaurant	local	prawn	penaeus vannamei	Vannamei prawn	NA	penaeus vannamei	Species	2
prawns	wa	supermarket	import	prawn	penaeus vannamei	Vannamei prawn	NA	penaeus vannamei	Species	2
prawns	wa	fishmonger	import	prawn	penaeus vannamei	Vannamei prawn	NA	penaeus vannamei	Species	2
prawns	sa	supermarket	local	prawn	penaeus vannamei	Vannamei prawn	NA	penaeus vannamei	Species	1
prawns	sa	fishmonger	local	tiger prawn	penaeus vannamei	Vannamei prawn	NA	penaeus vannamei	Species	1
prawns	sa	supermarket	local	king prawn	penaeus vannamei	Vannamei prawn	NA	penaeus vannamei	Species	1
prawns	sa	fishmonger	local	prawn	penaeus vannamei	Vannamei prawn	NA	penaeus vannamei	Species	1
prawns	sa	supermarket	import	prawn	penaeus vannamei	Vannamei prawn	NA	penaeus vannamei	Species	1
prawns	sa	supermarket	import	prawn	penaeus vannamei	Vannamei prawn	NA	penaeus vannamei	Species	2
prawns	sa	supermarket	import	litopenaeus vannamei	penaeus vannamei	Vannamei prawn	NA	penaeus vannamei	Species	2
prawns	sa	supermarket	import	penaeus vannamei	penaeus vannamei	Vannamei prawn	NA	penaeus vannamei	Species	2
prawns	sa	supermarket	import	litopenaeus vannamei	penaeus vannamei	Vannamei prawn	NA	penaeus vannamei	Species	1
prawns	sa	restaurant	import	prawn	penaeus vannamei	Vannamei prawn	NA	penaeus vannamei	Species	2
prawns	sa	restaurant	import	prawn	penaeus vannamei	Vannamei prawn	NA	penaeus vannamei	Species	3
prawns	tas	restaurant	local	prawn	penaeus vannamei	Vannamei prawn	NA	penaeus vannamei	Species	3
prawns	tas	supermarket	local	prawn	penaeus vannamei	Vannamei prawn	NA	penaeus vannamei	Species	3
prawns	tas	restaurant	local	prawn	penaeus vannamei	Vannamei prawn	NA	penaeus vannamei	Species	1
prawns	tas	supermarket	import	prawn	penaeus vannamei	Vannamei prawn	NA	penaeus vannamei	Species	3
prawns	tas	supermarket	import	vannamei prawn	penaeus vannamei	Vannamei prawn	NA	penaeus vannamei	Species	2
prawns	tas	supermarket	import	litopenaeus vannamei	penaeus vannamei	Vannamei prawn	NA	penaeus vannamei	Species	1
prawns	tas	restaurant	import	prawn	penaeus vannamei	Vannamei prawn	NA	penaeus vannamei	Species	1
prawns	tas	restaurant	import	prawn	penaeus vannamei	Vannamei prawn	NA	penaeus vannamei	Species	4
prawns	tas	supermarket	import	prawn	penaeus vannamei	Vannamei prawn	NA	penaeus vannamei	Species	4
prawns	vic	restaurant	local	prawn	penaeus vannamei	Vannamei prawn	NA	penaeus vannamei	Species	2
prawns	vic	supermarket	import	vannamei prawn	penaeus vannamei	Vannamei prawn	NA	penaeus vannamei	Species	2
prawns	vic	supermarket	import	penaeus vannamei	penaeus vannamei	Vannamei prawn	NA	penaeus vannamei	Species	2
prawns	vic	supermarket	import	litopenaeus vannamei	penaeus vannamei	Vannamei prawn	NA	penaeus vannamei	Species	1
prawns	vic	supermarket	import	litopenaeus vannamei	penaeus vannamei	Vannamei prawn	NA	penaeus vannamei	Species	2
prawns	vic	supermarket	import	prawn	penaeus vannamei	Vannamei prawn	NA	penaeus vannamei	Species	2
prawns	vic	supermarket	import	vannamei prawn	penaeus vannamei	Vannamei prawn	NA	penaeus vannamei	Species	1
prawns	nsw	restaurant	local	prawn	penaeus vannamei	Vannamei prawn	NA	penaeus vannamei	Species	2
prawns	nsw	supermarket	import	penaeus vannamei	penaeus vannamei	Vannamei prawn	NA	penaeus vannamei	Species	1
prawns	nsw	fishmonger	import	vannamei prawn	penaeus vannamei	Vannamei prawn	NA	penaeus vannamei	Species	1
prawns	nsw	supermarket	import	litopenaeus vannamei	penaeus vannamei	Vannamei prawn	NA	penaeus vannamei	Species	2
prawns	nsw	fishmonger	import	prawn	penaeus vannamei	Vannamei prawn	NA	penaeus vannamei	Species	2
prawns	nsw	restaurant	import	prawn	penaeus vannamei	Vannamei prawn	NA	penaeus vannamei	Species	1
prawns	nsw	restaurant	import	prawn	penaeus vannamei	Vannamei prawn	NA	penaeus vannamei	Species	2
prawns	qld	restaurant	local	prawn	penaeus vannamei	Vannamei prawn	NA	penaeus vannamei	Species	2
prawns	qld	restaurant	local	prawn	penaeus vannamei	Vannamei prawn	NA	penaeus vannamei	Species	3
prawns	qld	supermarket	local	vannamei prawn	penaeus vannamei	Vannamei prawn	NA	penaeus vannamei	Species	3
prawns	qld	supermarket	import	litopenaeus vannamei	penaeus vannamei	Vannamei prawn	NA	penaeus vannamei	Species	1
prawns	qld	restaurant	import	prawn	penaeus vannamei	Vannamei prawn	NA	penaeus vannamei	Species	3
prawns	qld	supermarket	import	litopenaeus vannamei	penaeus vannamei	Vannamei prawn	NA	penaeus vannamei	Species	2
prawns	qld	supermarket	import	prawn	penaeus vannamei	Vannamei prawn	NA	penaeus vannamei	Species	2
prawns	nt	restaurant	local	prawn	penaeus vannamei	Vannamei prawn	NA	penaeus vannamei	Species	3
prawns	nt	restaurant	import	prawn	penaeus vannamei	Vannamei prawn	NA	penaeus vannamei	Species	1
prawns	nt	supermarket	import	vannamei prawn	penaeus vannamei	Vannamei prawn	NA	penaeus vannamei	Species	5
prawns	nt	restaurant	import	prawn	penaeus vannamei	Vannamei prawn	NA	penaeus vannamei	Species	5
snapper	qld	restaurant	local	snapper	diagramma pictum plectorhinchus pictus diagramma melanacrum plectorhinchus vittatus	Painted sweetlips Dotted sweetlips Blackfin sweetlips Oriental sweetlips	LC LC NA LC	Plectorhinchinae	Subfamily	5
prawns	wa	supermarket	import	pleoticus muelleri	pleoticus muelleri pleoticus robustus	Argentine red shrimp Royal red shrimp	NA NA	Pleoticus	Genus	1
snapper	nt	restaurant	import	snapper	pomadasys kaakan pomadasys argenteus	Barred javelin Silver javelin	LC LC	Pomadasys	Genus	1
sharks and rays	vic	fishmonger	local	flake	pristiophorus cirratus pristiophorus nudipinnis	Common sawshark Southern sawshark	LC LC	Pristiophorus	Genus	1
snapper	wa	supermarket	import	pristipomoides spp	pristipomoides multidens pomadasys maculatus	Goldband snapper Blotched javelin	LC LC	Teleostei	Genus	1
snapper	sa	supermarket	import	pristipomoides spp	pristipomoides multidens pomadasys maculatus	Goldband snapper Blotched javelin	LC LC	Teleostei	Genus	1
snapper	tas	restaurant	local	fish	pristipomoides multidens pomadasys maculatus	Goldband snapper Blotched javelin	LC LC	Teleostei	Genus	1
snapper	tas	supermarket	import	pristipomoides multidens or pristipomoides typus	pristipomoides multidens pomadasys maculatus	Goldband snapper Blotched javelin	LC LC	Teleostei	Genus	1
snapper	tas	supermarket	import	pristipomoides spp	pristipomoides multidens pomadasys maculatus	Goldband snapper Blotched javelin	LC LC	Teleostei	Genus	1
snapper	vic	fishmonger	local	goldband snapper	pristipomoides multidens pomadasys maculatus	Goldband snapper Blotched javelin	LC LC	Teleostei	Genus	1
snapper	vic	supermarket	import	king snapper (pristipomoides multidens or pristipomoides typhus)	pristipomoides multidens pomadasys maculatus	Goldband snapper Blotched javelin	LC LC	Teleostei	Genus	1
snapper	qld	fishmonger	local	snapper	pristipomoides multidens pomadasys maculatus	Goldband snapper Blotched javelin	LC LC	Teleostei	Genus	1
snapper	qld	restaurant	local	snapper	pristipomoides multidens pomadasys maculatus	Goldband snapper Blotched javelin	LC LC	Teleostei	Genus	1
snapper	qld	restaurant	local	snapper	pristipomoides multidens pomadasys maculatus	Goldband snapper Blotched javelin	LC LC	Teleostei	Genus	2
snapper	qld	restaurant	import	snapper	pristipomoides multidens pomadasys maculatus	Goldband snapper Blotched javelin	LC LC	Teleostei	Genus	2
snapper	nt	fishmonger	local	goldband snapper	pristipomoides multidens pomadasys maculatus	Goldband snapper Blotched javelin	LC LC	Teleostei	Genus	1
snapper	nt	restaurant	import	pristipomoides multidens	pristipomoides multidens pomadasys maculatus	Goldband snapper Blotched javelin	LC LC	Teleostei	Genus	2
snapper	nt	restaurant	import	snapper	pristipomoides multidens pomadasys maculatus	Goldband snapper Blotched javelin	LC LC	Teleostei	Genus	1
snapper	nt	supermarket	import	pristipomoides multidens or pristipomoides typus	pristipomoides multidens pomadasys maculatus	Goldband snapper Blotched javelin	LC LC	Teleostei	Genus	1
snapper	wa	restaurant	import	snapper	pristipomoides sieboldii	Lavender snapper	LC	pristipomoides sieboldii	Species	2
snapper	sa	supermarket	import	pristipomoides multidens or pristipomoides typus	pristipomoides typus	Sharptooth snapper	LC	pristipomoides typus	Species	1
snapper	qld	fishmonger	import	red snapper	pristipomoides typus	Sharptooth snapper	LC	pristipomoides typus	Species	1
snapper	nt	restaurant	import	snapper	protonibea diacanthus	Black jewfish	NT	protonibea diacanthus	Species	1
snapper	nt	restaurant	import	snapper	protonibea diacanthus	Black jewfish	NT	protonibea diacanthus	Species	2
snapper	nt	restaurant	import	fish	protonibea diacanthus	Black jewfish	NT	protonibea diacanthus	Species	2
snapper	wa	supermarket	import	lutjanus spp	rachycentron canadum	Cobia	LC	rachycentron canadum	Species	1
hoki	tas	restaurant	import	blue grenadier	rexea solandri	Gemfish	NA	rexea solandri	Species	1
sharks and rays	vic	fishmonger	import	flake	rhizoprionodon acutus	Milk shark	VU	rhizoprionodon acutus	Species	1
tuna	qld	restaurant	local	tuna	salmo salar mylopharyngodon piceus	Atlantic salmon Black carp	LC LC	Teleostei	Genus	1
snapper	wa	restaurant	import	snapper	scarus ghobban chlorurus gibbus	Bluebarred parrotfish Heavybeak parrotfish	LC LC	Scarinae	Genus	1
snapper	wa	restaurant	import	snapper	scarus ghobban chlorurus gibbus	Bluebarred parrotfish Heavybeak parrotfish	LC LC	Scarinae	Genus	2
snapper	wa	restaurant	import	white snapper	scarus ghobban chlorurus gibbus chlorurus microrhinos	Bluebarred parrotfish Heavybeak parrotfish Steephead parrotfish	LC LC LC	Scarinae	Family	2
squid and cuttlefish	nt	restaurant	import	squid	sepia pharaonis	Pharaoh cuttlefish	NA	sepia pharaonis	Species	1
squid and cuttlefish	wa	fishmonger	local	squid	sepioteuthis australis	Southern calamari	LC	sepioteuthis australis	Species	1
squid and cuttlefish	sa	restaurant	local	squid	sepioteuthis australis	Southern calamari	LC	sepioteuthis australis	Species	1
squid and cuttlefish	sa	fishmonger	local	squid	sepioteuthis australis	Southern calamari	LC	sepioteuthis australis	Species	1
squid and cuttlefish	tas	fishmonger	local	calamari	sepioteuthis australis	Southern calamari	LC	sepioteuthis australis	Species	1
squid and cuttlefish	nsw	fishmonger	local	loligo squid	sepioteuthis australis	Southern calamari	LC	sepioteuthis australis	Species	1
squid and cuttlefish	nsw	fishmonger	local	calamari	sepioteuthis australis	Southern calamari	LC	sepioteuthis australis	Species	1
squid and cuttlefish	nsw	fishmonger	local	calamari	sepioteuthis australis	Southern calamari	LC	sepioteuthis australis	Species	2
sharks and rays	wa	restaurant	import	shark	sphyrna zygaena	Smooth hammerhead	VU	sphyrna zygaena	Species	2
sharks and rays	nsw	fishmonger	local	angel fish	squatina albipunctata squatina pseudocellata	Eastern angel shark Western angel shark	VU LC	Squatina	Genus	1
sharks and rays	sa	supermarket	local	flake	squatina tergocellata squatina pseudocellata squatina albipunctata	Ornate angel shark Western angel shark Eastern angel shark	LC LC VU	Squatina	Genus	1
squid and cuttlefish	wa	fishmonger	import	squid	sthenoteuthis oualaniensis	Purpleback flying squid	LC	sthenoteuthis oualaniensis	Species	1
squid and cuttlefish	nsw	supermarket	import	squid (dosidicus gigas)	sthenoteuthis oualaniensis	Purpleback flying squid	LC	sthenoteuthis oualaniensis	Species	1
tuna	vic	supermarket	local	albacore tuna	thunnus albacares thunnus atlanticus thunnus tonggol thunnus obesus thunnus thynnus thunnus thynnus thynnus thunnus maccoyii thunnus orientalis thunnus alalunga	Yellowfin tuna Blackfin tuna Longtail tuna Bigeye tuna Atlantic bluefin tuna Atlantic bluefin tuna Southern bluefin tuna Northern bluefin tuna Albacore tuna	LC LC NA VU LC LC EN NT LC	Thunnus	Genus	1
tuna	nsw	fishmonger	local	albacore tuna	thunnus albacares thunnus atlanticus thunnus tonggol thunnus obesus thunnus thynnus thunnus thynnus thynnus thunnus maccoyii thunnus orientalis thunnus alalunga	Yellowfin tuna Blackfin tuna Longtail tuna Bigeye tuna Atlantic bluefin tuna Atlantic bluefin tuna Southern bluefin tuna Northern bluefin tuna Albacore tuna	LC LC NA VU LC LC EN NT LC	Thunnus	Genus	1
tuna	qld	supermarket	local	albacore tuna	thunnus albacares thunnus atlanticus thunnus tonggol thunnus obesus thunnus thynnus thunnus thynnus thynnus thunnus maccoyii thunnus orientalis thunnus alalunga	Yellowfin tuna Blackfin tuna Longtail tuna Bigeye tuna Atlantic bluefin tuna Atlantic bluefin tuna Southern bluefin tuna Northern bluefin tuna Albacore tuna	LC LC NA VU LC LC EN NT LC	Thunnus	Genus	1
tuna	wa	fishmonger	local	tuna	thunnus albacares thunnus atlanticus thunnus tonggol thunnus obesus thunnus thynnus thunnus thynnus thynnus thunnus maccoyii thunnus orientalis thunnus alalunga	Yellowfin tuna Blackfin tuna Longtail tuna Bigeye tuna Atlantic bluefin tuna Atlantic bluefin tuna Southern bluefin tuna Northern bluefin tuna Albacore tuna	LC LC NA VU LC LC EN NT LC	Thunnus	Genus	1
tuna	wa	fishmonger	local	yellowfin tuna	thunnus albacares thunnus atlanticus thunnus tonggol thunnus obesus thunnus thynnus thunnus thynnus thynnus thunnus maccoyii thunnus orientalis thunnus alalunga	Yellowfin tuna Blackfin tuna Longtail tuna Bigeye tuna Atlantic bluefin tuna Atlantic bluefin tuna Southern bluefin tuna Northern bluefin tuna Albacore tuna	LC LC NA VU LC LC EN NT LC	Thunnus	Genus	4
tuna	wa	fishmonger	import	tuna	thunnus albacares thunnus atlanticus thunnus tonggol thunnus obesus thunnus thynnus thunnus thynnus thynnus thunnus maccoyii thunnus orientalis thunnus alalunga	Yellowfin tuna Blackfin tuna Longtail tuna Bigeye tuna Atlantic bluefin tuna Atlantic bluefin tuna Southern bluefin tuna Northern bluefin tuna Albacore tuna	LC LC NA VU LC LC EN NT LC	Thunnus	Genus	4
tuna	wa	supermarket	import	yellowfin tuna	thunnus albacares thunnus atlanticus thunnus tonggol thunnus obesus thunnus thynnus thunnus thynnus thynnus thunnus maccoyii thunnus orientalis thunnus alalunga	Yellowfin tuna Blackfin tuna Longtail tuna Bigeye tuna Atlantic bluefin tuna Atlantic bluefin tuna Southern bluefin tuna Northern bluefin tuna Albacore tuna	LC LC NA VU LC LC EN NT LC	Thunnus	Genus	1
tuna	wa	supermarket	import	thunnus alalunga	thunnus albacares thunnus atlanticus thunnus tonggol thunnus obesus thunnus thynnus thunnus thynnus thynnus thunnus maccoyii thunnus orientalis thunnus alalunga	Yellowfin tuna Blackfin tuna Longtail tuna Bigeye tuna Atlantic bluefin tuna Atlantic bluefin tuna Southern bluefin tuna Northern bluefin tuna Albacore tuna	LC LC NA VU LC LC EN NT LC	Thunnus	Genus	1
tuna	wa	supermarket	import	thunnus albacares	thunnus albacares thunnus atlanticus thunnus tonggol thunnus obesus thunnus thynnus thunnus thynnus thynnus thunnus maccoyii thunnus orientalis thunnus alalunga	Yellowfin tuna Blackfin tuna Longtail tuna Bigeye tuna Atlantic bluefin tuna Atlantic bluefin tuna Southern bluefin tuna Northern bluefin tuna Albacore tuna	LC LC NA VU LC LC EN NT LC	Thunnus	Genus	1
tuna	wa	restaurant	import	tuna	thunnus albacares thunnus atlanticus thunnus tonggol thunnus obesus thunnus thynnus thunnus thynnus thynnus thunnus maccoyii thunnus orientalis thunnus alalunga	Yellowfin tuna Blackfin tuna Longtail tuna Bigeye tuna Atlantic bluefin tuna Atlantic bluefin tuna Southern bluefin tuna Northern bluefin tuna Albacore tuna	LC LC NA VU LC LC EN NT LC	Thunnus	Genus	1
tuna	sa	fishmonger	local	yellowfin tuna	thunnus albacares thunnus atlanticus thunnus tonggol thunnus obesus thunnus thynnus thunnus thynnus thynnus thunnus maccoyii thunnus orientalis thunnus alalunga	Yellowfin tuna Blackfin tuna Longtail tuna Bigeye tuna Atlantic bluefin tuna Atlantic bluefin tuna Southern bluefin tuna Northern bluefin tuna Albacore tuna	LC LC NA VU LC LC EN NT LC	Thunnus	Genus	2
tuna	sa	restaurant	local	bluefin tuna	thunnus albacares thunnus atlanticus thunnus tonggol thunnus obesus thunnus thynnus thunnus thynnus thynnus thunnus maccoyii thunnus orientalis thunnus alalunga	Yellowfin tuna Blackfin tuna Longtail tuna Bigeye tuna Atlantic bluefin tuna Atlantic bluefin tuna Southern bluefin tuna Northern bluefin tuna Albacore tuna	LC LC NA VU LC LC EN NT LC	Thunnus	Genus	3
tuna	sa	fishmonger	local	yellowfin tuna	thunnus albacares thunnus atlanticus thunnus tonggol thunnus obesus thunnus thynnus thunnus thynnus thynnus thunnus maccoyii thunnus orientalis thunnus alalunga	Yellowfin tuna Blackfin tuna Longtail tuna Bigeye tuna Atlantic bluefin tuna Atlantic bluefin tuna Southern bluefin tuna Northern bluefin tuna Albacore tuna	LC LC NA VU LC LC EN NT LC	Thunnus	Genus	1
tuna	sa	fishmonger	local	yellowfin tuna	thunnus albacares thunnus atlanticus thunnus tonggol thunnus obesus thunnus thynnus thunnus thynnus thynnus thunnus maccoyii thunnus orientalis thunnus alalunga	Yellowfin tuna Blackfin tuna Longtail tuna Bigeye tuna Atlantic bluefin tuna Atlantic bluefin tuna Southern bluefin tuna Northern bluefin tuna Albacore tuna	LC LC NA VU LC LC EN NT LC	Thunnus	Genus	3
tuna	sa	fishmonger	local	bluefin tuna	thunnus albacares thunnus atlanticus thunnus tonggol thunnus obesus thunnus thynnus thunnus thynnus thynnus thunnus maccoyii thunnus orientalis thunnus alalunga	Yellowfin tuna Blackfin tuna Longtail tuna Bigeye tuna Atlantic bluefin tuna Atlantic bluefin tuna Southern bluefin tuna Northern bluefin tuna Albacore tuna	LC LC NA VU LC LC EN NT LC	Thunnus	Genus	3
tuna	sa	supermarket	import	thunnus albacares	thunnus albacares thunnus atlanticus thunnus tonggol thunnus obesus thunnus thynnus thunnus thynnus thynnus thunnus maccoyii thunnus orientalis thunnus alalunga	Yellowfin tuna Blackfin tuna Longtail tuna Bigeye tuna Atlantic bluefin tuna Atlantic bluefin tuna Southern bluefin tuna Northern bluefin tuna Albacore tuna	LC LC NA VU LC LC EN NT LC	Thunnus	Genus	2
tuna	sa	restaurant	import	tuna	thunnus albacares thunnus atlanticus thunnus tonggol thunnus obesus thunnus thynnus thunnus thynnus thynnus thunnus maccoyii thunnus orientalis thunnus alalunga	Yellowfin tuna Blackfin tuna Longtail tuna Bigeye tuna Atlantic bluefin tuna Atlantic bluefin tuna Southern bluefin tuna Northern bluefin tuna Albacore tuna	LC LC NA VU LC LC EN NT LC	Thunnus	Genus	1
tuna	tas	restaurant	local	tuna	thunnus albacares thunnus atlanticus thunnus tonggol thunnus obesus thunnus thynnus thunnus thynnus thynnus thunnus maccoyii thunnus orientalis thunnus alalunga	Yellowfin tuna Blackfin tuna Longtail tuna Bigeye tuna Atlantic bluefin tuna Atlantic bluefin tuna Southern bluefin tuna Northern bluefin tuna Albacore tuna	LC LC NA VU LC LC EN NT LC	Thunnus	Genus	3
tuna	tas	fishmonger	local	yellowfin tuna	thunnus albacares thunnus atlanticus thunnus tonggol thunnus obesus thunnus thynnus thunnus thynnus thynnus thunnus maccoyii thunnus orientalis thunnus alalunga	Yellowfin tuna Blackfin tuna Longtail tuna Bigeye tuna Atlantic bluefin tuna Atlantic bluefin tuna Southern bluefin tuna Northern bluefin tuna Albacore tuna	LC LC NA VU LC LC EN NT LC	Thunnus	Genus	3
tuna	tas	restaurant	local	tuna	thunnus albacares thunnus atlanticus thunnus tonggol thunnus obesus thunnus thynnus thunnus thynnus thynnus thunnus maccoyii thunnus orientalis thunnus alalunga	Yellowfin tuna Blackfin tuna Longtail tuna Bigeye tuna Atlantic bluefin tuna Atlantic bluefin tuna Southern bluefin tuna Northern bluefin tuna Albacore tuna	LC LC NA VU LC LC EN NT LC	Thunnus	Genus	1
tuna	tas	supermarket	import	yellowfin tuna	thunnus albacares thunnus atlanticus thunnus tonggol thunnus obesus thunnus thynnus thunnus thynnus thynnus thunnus maccoyii thunnus orientalis thunnus alalunga	Yellowfin tuna Blackfin tuna Longtail tuna Bigeye tuna Atlantic bluefin tuna Atlantic bluefin tuna Southern bluefin tuna Northern bluefin tuna Albacore tuna	LC LC NA VU LC LC EN NT LC	Thunnus	Genus	3
tuna	tas	restaurant	import	tuna	thunnus albacares thunnus atlanticus thunnus tonggol thunnus obesus thunnus thynnus thunnus thynnus thynnus thunnus maccoyii thunnus orientalis thunnus alalunga	Yellowfin tuna Blackfin tuna Longtail tuna Bigeye tuna Atlantic bluefin tuna Atlantic bluefin tuna Southern bluefin tuna Northern bluefin tuna Albacore tuna	LC LC NA VU LC LC EN NT LC	Thunnus	Genus	1
tuna	vic	fishmonger	local	tuna	thunnus albacares thunnus atlanticus thunnus tonggol thunnus obesus thunnus thynnus thunnus thynnus thynnus thunnus maccoyii thunnus orientalis thunnus alalunga	Yellowfin tuna Blackfin tuna Longtail tuna Bigeye tuna Atlantic bluefin tuna Atlantic bluefin tuna Southern bluefin tuna Northern bluefin tuna Albacore tuna	LC LC NA VU LC LC EN NT LC	Thunnus	Genus	2
tuna	vic	fishmonger	local	tuna	thunnus albacares thunnus atlanticus thunnus tonggol thunnus obesus thunnus thynnus thunnus thynnus thynnus thunnus maccoyii thunnus orientalis thunnus alalunga	Yellowfin tuna Blackfin tuna Longtail tuna Bigeye tuna Atlantic bluefin tuna Atlantic bluefin tuna Southern bluefin tuna Northern bluefin tuna Albacore tuna	LC LC NA VU LC LC EN NT LC	Thunnus	Genus	3
tuna	vic	supermarket	local	thunnus albacares	thunnus albacares thunnus atlanticus thunnus tonggol thunnus obesus thunnus thynnus thunnus thynnus thynnus thunnus maccoyii thunnus orientalis thunnus alalunga	Yellowfin tuna Blackfin tuna Longtail tuna Bigeye tuna Atlantic bluefin tuna Atlantic bluefin tuna Southern bluefin tuna Northern bluefin tuna Albacore tuna	LC LC NA VU LC LC EN NT LC	Thunnus	Genus	3
tuna	vic	fishmonger	local	yellowfin tuna	thunnus albacares thunnus atlanticus thunnus tonggol thunnus obesus thunnus thynnus thunnus thynnus thynnus thunnus maccoyii thunnus orientalis thunnus alalunga	Yellowfin tuna Blackfin tuna Longtail tuna Bigeye tuna Atlantic bluefin tuna Atlantic bluefin tuna Southern bluefin tuna Northern bluefin tuna Albacore tuna	LC LC NA VU LC LC EN NT LC	Thunnus	Genus	1
tuna	vic	fishmonger	local	tuna	thunnus albacares thunnus atlanticus thunnus tonggol thunnus obesus thunnus thynnus thunnus thynnus thynnus thunnus maccoyii thunnus orientalis thunnus alalunga	Yellowfin tuna Blackfin tuna Longtail tuna Bigeye tuna Atlantic bluefin tuna Atlantic bluefin tuna Southern bluefin tuna Northern bluefin tuna Albacore tuna	LC LC NA VU LC LC EN NT LC	Thunnus	Genus	1
tuna	vic	supermarket	import	thunnus albacares	thunnus albacares thunnus atlanticus thunnus tonggol thunnus obesus thunnus thynnus thunnus thynnus thynnus thunnus maccoyii thunnus orientalis thunnus alalunga	Yellowfin tuna Blackfin tuna Longtail tuna Bigeye tuna Atlantic bluefin tuna Atlantic bluefin tuna Southern bluefin tuna Northern bluefin tuna Albacore tuna	LC LC NA VU LC LC EN NT LC	Thunnus	Genus	3
tuna	nsw	fishmonger	local	yellowfin tuna	thunnus albacares thunnus atlanticus thunnus tonggol thunnus obesus thunnus thynnus thunnus thynnus thynnus thunnus maccoyii thunnus orientalis thunnus alalunga	Yellowfin tuna Blackfin tuna Longtail tuna Bigeye tuna Atlantic bluefin tuna Atlantic bluefin tuna Southern bluefin tuna Northern bluefin tuna Albacore tuna	LC LC NA VU LC LC EN NT LC	Thunnus	Genus	1
tuna	nsw	fishmonger	local	yellowfin tuna	thunnus albacares thunnus atlanticus thunnus tonggol thunnus obesus thunnus thynnus thunnus thynnus thynnus thunnus maccoyii thunnus orientalis thunnus alalunga	Yellowfin tuna Blackfin tuna Longtail tuna Bigeye tuna Atlantic bluefin tuna Atlantic bluefin tuna Southern bluefin tuna Northern bluefin tuna Albacore tuna	LC LC NA VU LC LC EN NT LC	Thunnus	Genus	4
tuna	nsw	fishmonger	local	tuna	thunnus albacares thunnus atlanticus thunnus tonggol thunnus obesus thunnus thynnus thunnus thynnus thynnus thunnus maccoyii thunnus orientalis thunnus alalunga	Yellowfin tuna Blackfin tuna Longtail tuna Bigeye tuna Atlantic bluefin tuna Atlantic bluefin tuna Southern bluefin tuna Northern bluefin tuna Albacore tuna	LC LC NA VU LC LC EN NT LC	Thunnus	Genus	4
tuna	nsw	restaurant	local	tuna	thunnus albacares thunnus atlanticus thunnus tonggol thunnus obesus thunnus thynnus thunnus thynnus thynnus thunnus maccoyii thunnus orientalis thunnus alalunga	Yellowfin tuna Blackfin tuna Longtail tuna Bigeye tuna Atlantic bluefin tuna Atlantic bluefin tuna Southern bluefin tuna Northern bluefin tuna Albacore tuna	LC LC NA VU LC LC EN NT LC	Thunnus	Genus	1
tuna	nsw	supermarket	import	thunnus albacares	thunnus albacares thunnus atlanticus thunnus tonggol thunnus obesus thunnus thynnus thunnus thynnus thynnus thunnus maccoyii thunnus orientalis thunnus alalunga	Yellowfin tuna Blackfin tuna Longtail tuna Bigeye tuna Atlantic bluefin tuna Atlantic bluefin tuna Southern bluefin tuna Northern bluefin tuna Albacore tuna	LC LC NA VU LC LC EN NT LC	Thunnus	Genus	2
tuna	nsw	supermarket	import	yellowfin tuna	thunnus albacares thunnus atlanticus thunnus tonggol thunnus obesus thunnus thynnus thunnus thynnus thynnus thunnus maccoyii thunnus orientalis thunnus alalunga	Yellowfin tuna Blackfin tuna Longtail tuna Bigeye tuna Atlantic bluefin tuna Atlantic bluefin tuna Southern bluefin tuna Northern bluefin tuna Albacore tuna	LC LC NA VU LC LC EN NT LC	Thunnus	Genus	1
tuna	qld	fishmonger	local	yellowfin tuna	thunnus albacares thunnus atlanticus thunnus tonggol thunnus obesus thunnus thynnus thunnus thynnus thynnus thunnus maccoyii thunnus orientalis thunnus alalunga	Yellowfin tuna Blackfin tuna Longtail tuna Bigeye tuna Atlantic bluefin tuna Atlantic bluefin tuna Southern bluefin tuna Northern bluefin tuna Albacore tuna	LC LC NA VU LC LC EN NT LC	Thunnus	Genus	1
tuna	nt	fishmonger	local	southern bluefin tuna	thunnus albacares thunnus atlanticus thunnus tonggol thunnus obesus thunnus thynnus thunnus thynnus thynnus thunnus maccoyii thunnus orientalis thunnus alalunga	Yellowfin tuna Blackfin tuna Longtail tuna Bigeye tuna Atlantic bluefin tuna Atlantic bluefin tuna Southern bluefin tuna Northern bluefin tuna Albacore tuna	LC LC NA VU LC LC EN NT LC	Thunnus	Genus	1
tuna	nt	restaurant	import	tuna	thunnus albacares thunnus atlanticus thunnus tonggol thunnus obesus thunnus thynnus thunnus thynnus thynnus thunnus maccoyii thunnus orientalis thunnus alalunga	Yellowfin tuna Blackfin tuna Longtail tuna Bigeye tuna Atlantic bluefin tuna Atlantic bluefin tuna Southern bluefin tuna Northern bluefin tuna Albacore tuna	LC LC NA VU LC LC EN NT LC	Thunnus	Genus	1
tuna	nt	restaurant	import	tuna	thunnus albacares thunnus atlanticus thunnus tonggol thunnus obesus thunnus thynnus thunnus thynnus thynnus thunnus maccoyii thunnus orientalis thunnus alalunga	Yellowfin tuna Blackfin tuna Longtail tuna Bigeye tuna Atlantic bluefin tuna Atlantic bluefin tuna Southern bluefin tuna Northern bluefin tuna Albacore tuna	LC LC NA VU LC LC EN NT LC	Thunnus	Genus	5
tuna	nt	fishmonger	import	yellowfin tuna	thunnus albacares thunnus atlanticus thunnus tonggol thunnus obesus thunnus thynnus thunnus thynnus thynnus thunnus maccoyii thunnus orientalis thunnus alalunga	Yellowfin tuna Blackfin tuna Longtail tuna Bigeye tuna Atlantic bluefin tuna Atlantic bluefin tuna Southern bluefin tuna Northern bluefin tuna Albacore tuna	LC LC NA VU LC LC EN NT LC	Thunnus	Genus	5
tuna	sa	restaurant	import	tuna	thunnus albacares thunnus atlanticus thunnus tonggol thunnus obesus thunnus thynnus thunnus thynnus thynnus thunnus maccoyii thunnus orientalis thunnus alalunga	Yellowfin tuna Blackfin tuna Longtail tuna Bigeye tuna Atlantic bluefin tuna Atlantic bluefin tuna Southern bluefin tuna Northern bluefin tuna Albacore tuna	LC LC NA VU LC LC EN NT LC	Thunnus	Genus	5
tuna	wa	restaurant	import	tuna	thunnus albacares thunnus atlanticus thunnus tonggol thunnus obesus thunnus thynnus thunnus thynnus thynnus thunnus maccoyii thunnus orientalis thunnus alalunga	Yellowfin tuna Blackfin tuna Longtail tuna Bigeye tuna Atlantic bluefin tuna Atlantic bluefin tuna Southern bluefin tuna Northern bluefin tuna Albacore tuna	LC LC NA VU LC LC EN NT LC	Thunnus	Genus	3
tuna	tas	fishmonger	local	thunnus maccoyii	thunnus albacares thunnus atlanticus thunnus tonggol thunnus obesus thunnus thynnus thunnus thynnus thynnus thunnus maccoyii thunnus orientalis thunnus alalunga	Yellowfin tuna Blackfin tuna Longtail tuna Bigeye tuna Atlantic bluefin tuna Atlantic bluefin tuna Southern bluefin tuna Northern bluefin tuna Albacore tuna	LC LC NA VU LC LC EN NT LC	Thunnus	Genus	2
tuna	qld	restaurant	local	tuna	thunnus albacares thunnus atlanticus thunnus tonggol thunnus obesus thunnus thynnus thunnus thynnus thynnus thunnus maccoyii thunnus orientalis thunnus alalunga	Yellowfin tuna Blackfin tuna Longtail tuna Bigeye tuna Atlantic bluefin tuna Atlantic bluefin tuna Southern bluefin tuna Northern bluefin tuna Albacore tuna	LC LC NA VU LC LC EN NT LC	Thunnus	Genus	1
tuna	wa	fishmonger	local	thunnus maccoyii	thunnus albacares thunnus atlanticus thunnus tonggol thunnus obesus thunnus thynnus thunnus thynnus thynnus thunnus maccoyii thunnus orientalis thunnus alalunga	Yellowfin tuna Blackfin tuna Longtail tuna Bigeye tuna Atlantic bluefin tuna Atlantic bluefin tuna Southern bluefin tuna Northern bluefin tuna Albacore tuna	LC LC NA VU LC LC EN NT LC	Thunnus	Genus	1
tuna	wa	restaurant	local	tuna	thunnus albacares thunnus atlanticus thunnus tonggol thunnus obesus thunnus thynnus thunnus thynnus thynnus thunnus maccoyii thunnus orientalis thunnus alalunga	Yellowfin tuna Blackfin tuna Longtail tuna Bigeye tuna Atlantic bluefin tuna Atlantic bluefin tuna Southern bluefin tuna Northern bluefin tuna Albacore tuna	LC LC NA VU LC LC EN NT LC	Thunnus	Genus	1
tuna	tas	restaurant	import	tuna	thunnus albacares thunnus atlanticus thunnus tonggol thunnus obesus thunnus thynnus thunnus thynnus thynnus thunnus maccoyii thunnus orientalis thunnus alalunga	Yellowfin tuna Blackfin tuna Longtail tuna Bigeye tuna Atlantic bluefin tuna Atlantic bluefin tuna Southern bluefin tuna Northern bluefin tuna Albacore tuna	LC LC NA VU LC LC EN NT LC	Thunnus	Genus	4
tuna	nsw	restaurant	local	tuna	thunnus albacares thunnus atlanticus thunnus tonggol thunnus obesus thunnus thynnus thunnus thynnus thynnus thunnus maccoyii thunnus orientalis thunnus alalunga	Yellowfin tuna Blackfin tuna Longtail tuna Bigeye tuna Atlantic bluefin tuna Atlantic bluefin tuna Southern bluefin tuna Northern bluefin tuna Albacore tuna	LC LC NA VU LC LC EN NT LC	Thunnus	Genus	2
tuna	wa	fishmonger	local	southern bluefin tuna	thunnus albacares thunnus atlanticus thunnus tonggol thunnus obesus thunnus thynnus thunnus thynnus thynnus thunnus maccoyii thunnus orientalis thunnus alalunga	Yellowfin tuna Blackfin tuna Longtail tuna Bigeye tuna Atlantic bluefin tuna Atlantic bluefin tuna Southern bluefin tuna Northern bluefin tuna Albacore tuna	LC LC NA VU LC LC EN NT LC	Thunnus	Genus	2
tuna	sa	restaurant	local	southern bluefin tuna	thunnus albacares thunnus atlanticus thunnus tonggol thunnus obesus thunnus thynnus thunnus thynnus thynnus thunnus maccoyii thunnus orientalis thunnus alalunga	Yellowfin tuna Blackfin tuna Longtail tuna Bigeye tuna Atlantic bluefin tuna Atlantic bluefin tuna Southern bluefin tuna Northern bluefin tuna Albacore tuna	LC LC NA VU LC LC EN NT LC	Thunnus	Genus	1
tuna	sa	fishmonger	local	bluefin tuna	thunnus albacares thunnus atlanticus thunnus tonggol thunnus obesus thunnus thynnus thunnus thynnus thynnus thunnus maccoyii thunnus orientalis thunnus alalunga	Yellowfin tuna Blackfin tuna Longtail tuna Bigeye tuna Atlantic bluefin tuna Atlantic bluefin tuna Southern bluefin tuna Northern bluefin tuna Albacore tuna	LC LC NA VU LC LC EN NT LC	Thunnus	Genus	1
tuna	sa	restaurant	import	tuna	thunnus albacares thunnus atlanticus thunnus tonggol thunnus obesus thunnus thynnus thunnus thynnus thynnus thunnus maccoyii thunnus orientalis thunnus alalunga	Yellowfin tuna Blackfin tuna Longtail tuna Bigeye tuna Atlantic bluefin tuna Atlantic bluefin tuna Southern bluefin tuna Northern bluefin tuna Albacore tuna	LC LC NA VU LC LC EN NT LC	Thunnus	Genus	2
tuna	tas	fishmonger	local	bluefin tuna	thunnus albacares thunnus atlanticus thunnus tonggol thunnus obesus thunnus thynnus thunnus thynnus thynnus thunnus maccoyii thunnus orientalis thunnus alalunga	Yellowfin tuna Blackfin tuna Longtail tuna Bigeye tuna Atlantic bluefin tuna Atlantic bluefin tuna Southern bluefin tuna Northern bluefin tuna Albacore tuna	LC LC NA VU LC LC EN NT LC	Thunnus	Genus	3
tuna	tas	restaurant	local	atlantic bluefin tuna	thunnus albacares thunnus atlanticus thunnus tonggol thunnus obesus thunnus thynnus thunnus thynnus thynnus thunnus maccoyii thunnus orientalis thunnus alalunga	Yellowfin tuna Blackfin tuna Longtail tuna Bigeye tuna Atlantic bluefin tuna Atlantic bluefin tuna Southern bluefin tuna Northern bluefin tuna Albacore tuna	LC LC NA VU LC LC EN NT LC	Thunnus	Genus	1
tuna	tas	restaurant	local	thunnus maccoyii	thunnus albacares thunnus atlanticus thunnus tonggol thunnus obesus thunnus thynnus thunnus thynnus thynnus thunnus maccoyii thunnus orientalis thunnus alalunga	Yellowfin tuna Blackfin tuna Longtail tuna Bigeye tuna Atlantic bluefin tuna Atlantic bluefin tuna Southern bluefin tuna Northern bluefin tuna Albacore tuna	LC LC NA VU LC LC EN NT LC	Thunnus	Genus	1
tuna	tas	supermarket	import	katsuwonus pelamis	thunnus albacares thunnus atlanticus thunnus tonggol thunnus obesus thunnus thynnus thunnus thynnus thynnus thunnus maccoyii thunnus orientalis thunnus alalunga	Yellowfin tuna Blackfin tuna Longtail tuna Bigeye tuna Atlantic bluefin tuna Atlantic bluefin tuna Southern bluefin tuna Northern bluefin tuna Albacore tuna	LC LC NA VU LC LC EN NT LC	Thunnus	Genus	1
tuna	nt	fishmonger	local	thunnus maccoyii	thunnus albacares thunnus atlanticus thunnus tonggol thunnus obesus thunnus thynnus thunnus thynnus thynnus thunnus maccoyii thunnus orientalis thunnus alalunga	Yellowfin tuna Blackfin tuna Longtail tuna Bigeye tuna Atlantic bluefin tuna Atlantic bluefin tuna Southern bluefin tuna Northern bluefin tuna Albacore tuna	LC LC NA VU LC LC EN NT LC	Thunnus	Genus	1
tuna	nt	fishmonger	local	bluefin tuna	thunnus albacares thunnus atlanticus thunnus tonggol thunnus obesus thunnus thynnus thunnus thynnus thynnus thunnus maccoyii thunnus orientalis thunnus alalunga	Yellowfin tuna Blackfin tuna Longtail tuna Bigeye tuna Atlantic bluefin tuna Atlantic bluefin tuna Southern bluefin tuna Northern bluefin tuna Albacore tuna	LC LC NA VU LC LC EN NT LC	Thunnus	Genus	1
tuna	nt	supermarket	import	tuna	thunnus albacares thunnus atlanticus thunnus tonggol thunnus obesus thunnus thynnus thunnus thynnus thynnus thunnus maccoyii thunnus orientalis thunnus alalunga	Yellowfin tuna Blackfin tuna Longtail tuna Bigeye tuna Atlantic bluefin tuna Atlantic bluefin tuna Southern bluefin tuna Northern bluefin tuna Albacore tuna	LC LC NA VU LC LC EN NT LC	Thunnus	Genus	1
tuna	vic	fishmonger	import	yellowfin tuna	thunnus albacares thunnus atlanticus thunnus tonggol thunnus obesus thunnus thynnus thunnus thynnus thynnus thunnus maccoyii thunnus orientalis thunnus alalunga	Yellowfin tuna Blackfin tuna Longtail tuna Bigeye tuna Atlantic bluefin tuna Atlantic bluefin tuna Southern bluefin tuna Northern bluefin tuna Albacore tuna	LC LC NA VU LC LC EN NT LC	Thunnus	Genus	4
tuna	vic	fishmonger	local	bigeye tuna	thunnus albacares thunnus atlanticus thunnus tonggol thunnus obesus thunnus thynnus thunnus thynnus thynnus thunnus maccoyii thunnus orientalis thunnus alalunga	Yellowfin tuna Blackfin tuna Longtail tuna Bigeye tuna Atlantic bluefin tuna Atlantic bluefin tuna Southern bluefin tuna Northern bluefin tuna Albacore tuna	LC LC NA VU LC LC EN NT LC	Thunnus	Genus	5
squid and cuttlefish	tas	supermarket	local	squid	todarodes pacificus	Japanese flying squid	LC	todarodes pacificus	Species	5
squid and cuttlefish	tas	supermarket	import	squid	todarodes pacificus	Japanese flying squid	LC	todarodes pacificus	Species	1
squid and cuttlefish	vic	supermarket	local	calamari	todarodes pacificus	Japanese flying squid	LC	todarodes pacificus	Species	1
prawns	nt	supermarket	import	jumbo shrimp	trachypenaeus curvirostris	Greasyback Prawn	NA	trachypenaeus curvirostris	Species	1
squid and cuttlefish	wa	fishmonger	import	squid (loligo spp).	uroteuthis chinensis	Mitre squid	NA	uroteuthis chinensis	Species	1
squid and cuttlefish	vic	fishmonger	import	calamari	uroteuthis chinensis	Mitre squid	NA	uroteuthis chinensis	Species	1
squid and cuttlefish	nsw	fishmonger	local	loligo calamari	uroteuthis chinensis	Mitre squid	NA	uroteuthis chinensis	Species	1
squid and cuttlefish	nsw	fishmonger	import	squid	uroteuthis chinensis	Mitre squid	NA	uroteuthis chinensis	Species	1
squid and cuttlefish	nt	fishmonger	local	squid	uroteuthis chinensis	Mitre squid	NA	uroteuthis chinensis	Species	1
squid and cuttlefish	tas	restaurant	import	squid	uroteuthis duvaucelii	Indian squid	NA	uroteuthis duvaucelii	Species	1
† Where available, the AFNS common name is used * All IUCN categories are at the global population level and might not reflect localised conditions of the species
										1
